# Supplementary material for: A multi-phenotype analysis reveals 19 susceptibility loci for basal cell carcinoma and 15 for squamous cell carcinoma
Source: Nat Commun. 2022 Dec 10;13:7650. doi: 10.1038/s41467-022-35345-8 (PMC9741635; doi:10.1038/s41467-022-35345-8)
Supplement: Supplementary file 4 — Supplementary Data 1 [file 41467_2022_35345_MOESM4_ESM.xlsx]

## Sheet: Sheet1
Supplementary Data 1: Bivariate genetic correlation for the phenotypes included in MTAG														Supplemetary Table1: Bivariate genetic corrolation of the traits used in MTAG.
	Trait 1 (BCC UKB)		Trait 2 (SCC UKB)		Trait 3 (CM)		Trait 4 (KC QSkin)		Trait 5 (KC eMERGE)		Trait 6 (Cancer GERA)		Trait 7 (EA Okbay)		Trait 8 (Skin burn QSkin)		Trait 9 (Red hair QSkin)		Trait 10 (Smoking cigs)		Trait 11 (Hair colour UKB)		Trait 12 (Naevus count QSkin)		Trait 13 (Skin colour UKB)		Trait 14 (Vitiligo UKB)		Trait 15 (Hypothyroidism UKB)		Trait 16 (T1D UKB)		Trait 17 (VitD UKB)		Trait 18 (Glucose UKB)		Trait 19 (AAT UKB)		Trait 20 (Albumin UKB)		Trait 21 (CRP UKB)		Trait 22 (GGT UKB)
Trait	Rg	P	Rg	P	Rg	P	Rg	P	Rg	P	Rg	P	Rg	P	Rg	P	Rg	P	Rg	P	Rg	P	Rg	P	Rg	P	Rg	P	Rg	P	Rg	P	Rg	P	Rg	P	Rg	P	Rg	P	Rg	P	Rg	P
Trait 1 (BCC UKB)	1	0	0.634	1.257e-06	0.476	5.4133e-10	0.7375	7.0781e-20	0.8816	6.3175e-05	0.9903	3.3628e-17	0.0014	0.956	0.3986	0.001567	0.253	0.019965	-0.0166	0.65653	-0.1784	0.03472	0.1954	0.042771	0.1964	0.092363	-0.3127	2.5345e-06	-0.1886	0.0001047	-0.2086	0.027762	0.1519	1.8197e-05	-0.1035	0.0018228	0.0203	0.57284	-0.0408	0.21032	-0.0382	0.2571	-0.034	0.27435
Trait 2 (SCC UKB)	0.634	1.257e-06	1	0	0.4367	0.0014188	0.749	0.00030759	0.1745	0.55674	0.6156	0.0033914	-0.2945	0.00012405	0.4165	0.059658	0.2736	0.13148	0.342	0.00068323	-0.1816	0.10826	-0.18	0.37096	0.2308	0.075812	-0.2726	0.047875	0.0674	0.55084	0.279	0.19663	0.1176	0.092205	0.0162	0.82395	0.1828	0.027367	-0.1858	0.010047	0.2307	0.0037112	0.1366	0.030394
Trait 3 (CM)	0.4756	5.4133e-10	0.4367	0.0014188	1	0	0.4878	0.00022658	0.3369	0.034541	0.6529	4.6091e-09	-0.0403	0.09895	0.6064	1.403e-06	0.4722	1.1136e-07	-0.1616	4.9191e-06	-0.2672	0.0010085	0.4535	0.0059656	0.328	0.0062953	-0.2311	0.0067246	-0.0976	0.017218	-0.0053	0.95468	0.0931	0.0044996	-0.0543	0.17865	-0.0527	0.042507	-0.0341	0.30149	0.0027	0.92347	-0.0255	0.30696
Trait 4 (KC QSkin )	0.7375	7.0781e-20	0.749	0.00030759	0.4878	0.00022658	1	0	0.4174	0.039539	0.6179	2.6594e-06	-0.068	0.10994	0.7655	7.7692e-14	0.5458	0.01002	-0.0466	0.4423	-0.2104	0.079083	0.2004	0.18637	0.287	0.070275	-0.5158	3.9113e-11	-0.1904	0.0038524	-0.2259	0.143	0.0946	0.034716	-0.0664	0.20319	0.0031	0.93701	-0.063	0.23867	0.0048	0.9146	0.0153	0.70388
Trait 5 (KC eMERGE)	0.8816	6.3175e-05	0.1745	0.55674	0.3369	0.034541	0.4174	0.039539	1	0	0.672	0.011809	0.3458	0.001391	0.2383	0.22316	-0.2566	0.59694	-0.3077	0.009903	-0.102	0.27051	-0.1013	0.61936	0.2454	0.041397	-0.1743	0.28007	-0.1722	0.11372	-0.6121	0.05248	0.069	0.39633	-0.195	0.046614	-0.0268	0.74797	-0.0637	0.40843	-0.22	0.016264	-0.208	0.010577
Trait 6 (Cancer GERA)	0.9903	3.3628e-17	0.6156	0.0033914	0.6529	4.6091e-09	0.6179	2.6594e-06	0.672	0.011809	1	0	-0.0404	0.46124	0.6219	1.4143e-05	0.3767	0.0096741	0.0254	0.72215	-0.2376	0.016366	0.2759	0.12636	0.2752	0.046488	-0.3516	0.00079162	-0.0993	0.24569	0.0104	0.95053	0.0627	0.20985	-0.0899	0.17728	-0.085	0.07974	-0.05	0.33889	-0.0492	0.29389	0.0062	0.88639
Trait 7 (EA Okbay)	0.0014	0.956	-0.2945	0.00012405	-0.0403	0.09895	-0.068	0.10994	0.3458	0.001391	-0.0404	0.46124	1	0	0.0679	0.10416	-0.0421	0.3624	-0.3085	2.7109e-29	0.0146	0.3378	0.0992	0.071188	0.1571	8.0887e-08	0.0105	0.71866	-0.1799	1.2594e-08	-0.1843	0.0049365	-0.1003	5.8801e-07	-0.113	4.4465e-07	-0.0802	9.3237e-06	0.0315	0.044331	-0.3183	1.9783e-21	-0.2548	1.0435e-38
Trait 8 (SkinBurn QSkin)	0.3986	0.001567	0.4165	0.059658	0.6064	1.403e-06	0.7655	7.7692e-14	0.2383	0.22316	0.6219	1.4143e-05	0.0679	0.10416	1	0	0.5403	4.0056e-05	-0.0691	0.21083	-0.3331	0.00668	0.1575	0.33271	0.4874	0.0020175	-0.3391	0.0004323	0.0037	0.95665	-0.0943	0.46599	0.0526	0.24776	-0.0561	0.27712	0.0247	0.59206	-0.0026	0.96079	-0.0475	0.30703	0.0334	0.42283
Trait 9 (Red Hair QSkin)	0.253	0.019965	0.2736	0.13148	0.4722	1.1136e-07	0.5458	0.01002	-0.2566	0.59694	0.3767	0.0096741	-0.0421	0.3624	0.5403	4.0056e-05	1	0	-0.0262	0.73757	-0.1416	0.38646	-0.055	0.85986	0.2185	0.25619	-0.409	0.051687	0.1125	0.43561	0.2976	0.29149	0.0222	0.71204	-0.0461	0.3532	-0.0025	0.95427	-0.1231	0.1076	0.0563	0.52132	-0.0286	0.42974
Trait 10 (Smoking Cigs)	-0.0166	0.65653	0.342	0.00068323	-0.1616	4.9191e-06	-0.0466	0.4423	-0.3077	0.009903	0.0254	0.72215	-0.3085	2.7109e-29	-0.0691	0.21083	-0.0262	0.73757	1	0	-0.0038	0.87563	-0.1805	0.013525	0.0079	0.76753	-0.0522	0.20315	0.1827	2.2129e-07	0.2683	0.00086269	-0.1708	3.5658e-12	0.1915	2.0834e-11	0.0191	0.46904	-0.1118	1.705e-06	0.2898	2.9702e-17	0.1613	7.9536e-09
Trait 11 (Hair colour UKB)	-0.1784	0.03472	-0.1816	0.10826	-0.2672	0.0010085	-0.2104	0.079083	-0.102	0.27051	-0.2376	0.016366	0.0146	0.3378	-0.3331	0.00668	-0.1416	0.38646	-0.0038	0.87563	1	0	-0.0374	0.59435	-0.6233	7.2927e-13	0.089	0.07145	0.0266	0.34384	0.0742	0.19345	-0.0321	0.076385	0.0544	0.035656	0.0151	0.48888	-0.0077	0.69235	0.0066	0.74477	-0.0038	0.84193
Trait 12 (Naevus count QSkin)	0.1954	0.0428	-0.18	0.371	0.4535	0.006	0.2004	0.1864	-0.1013	0.6194	0.2759	0.1264	0.0992	0.0712	0.1575	0.3327	-0.055	0.8599	-0.1805	0.0135	-0.0374	0.5943	1	0	0.058	0.4844	0.155	0.1115	-0.1516	0.0467	0.0005	0.9977	0.0095	0.8559	-0.072	0.2314	0.0139	0.7774	0.1309	0.006	-0.0414	0.4122	-0.0388	0.394
Trait 13 (Skin colour UKB)	0.1964	0.092363	0.2308	0.075812	0.328	0.0062953	0.287	0.070275	0.2454	0.041397	0.2752	0.046488	0.1571	8.0887e-08	0.4874	0.0020175	0.2185	0.25619	0.0079	0.76753	-0.6233	7.2927e-13	0.058	0.48444	1.0001	0	-0.1516	0.033262	-0.0239	0.31891	-0.0362	0.59478	-0.1587	3.2666e-06	-0.0452	0.118	0.0227	0.26705	0.0029	0.90074	-0.0065	0.76708	-0.0166	0.37005
Trait 14 (Vitiligo UKB)	-0.3127	2.5345e-06	-0.2726	0.047875	-0.2311	0.0067246	-0.5158	3.9113e-11	-0.1743	0.28007	-0.3516	0.00079162	0.0105	0.71866	-0.3391	0.0004323	-0.409	0.051687	-0.0522	0.20315	0.089	0.07145	0.155	0.11154	-0.1516	0.033262	1	0	0.3447	4.3821e-10	0.1113	0.28861	0.0279	0.38804	-0.0085	0.80293	-0.0541	0.14056	0.0885	0.021302	-0.0656	0.045956	-0.0828	0.0041393
Trait 15 (Hypothyroidism UKB)	-0.1886	0.0001047	0.0674	0.55084	-0.0976	0.017218	-0.1904	0.0038524	-0.1722	0.11372	-0.0993	0.24569	-0.1799	1.2594e-08	0.0037	0.95665	0.1125	0.43561	0.1827	2.2129e-07	0.0266	0.34384	-0.1516	0.046743	-0.0239	0.31891	0.3447	4.3821e-10	1	0	0.6021	5.3235e-07	-0.1036	0.00068312	0.0603	0.063084	0.0572	0.13827	-0.1005	0.001409	0.2079	3.1438e-11	0.0724	0.0044637
Trait 16 (T1D UKB)	-0.2086	0.027762	0.279	0.19663	-0.0053	0.95468	-0.2259	0.143	-0.6121	0.05248	0.0104	0.95053	-0.1843	0.0049365	-0.0943	0.46599	0.2976	0.29149	0.2683	0.00086269	0.0742	0.19345	0.0005	0.99765	-0.0362	0.59478	0.1113	0.28861	0.6021	5.3235e-07	0.9999	0	-0.2172	0.016397	0.4681	4.8159e-06	0.1802	0.008279	0.042	0.53993	0.3872	1.5288e-05	0.4044	1.4931e-06
Trait 17 (VitD UKB)	0.1519	1.8197e-05	0.1176	0.092205	0.0931	0.0044996	0.0946	0.034716	0.069	0.39633	0.0627	0.20985	-0.1003	5.8801e-07	0.0526	0.24776	0.0222	0.71204	-0.1708	3.5658e-12	-0.0321	0.076385	0.0095	0.85586	-0.1587	3.2666e-06	0.0279	0.38804	-0.1036	0.00068312	-0.2172	0.016397	1	0	-0.1378	1.4752e-06	0.0154	0.54833	0.0198	0.39055	-0.1565	4.4409e-08	-0.0733	0.00060782
Trait 18 (Glucose UKB)	-0.1035	0.0018228	0.0162	0.82395	-0.0543	0.17865	-0.0664	0.20319	-0.195	0.046614	-0.0899	0.17728	-0.113	4.4465e-07	-0.0561	0.27712	-0.0461	0.3532	0.1915	2.0834e-11	0.0544	0.035656	-0.072	0.23144	-0.0452	0.118	-0.0085	0.80293	0.0603	0.063084	0.4681	4.8159e-06	-0.1378	1.4752e-06	1	0	-0.0017	0.9508	0.0681	0.056136	0.0983	0.015222	0.1477	2.8296e-05
Trait 19 (AAT UKB)	0.0203	0.57284	0.1828	0.027367	-0.0527	0.042507	0.0031	0.93701	-0.0268	0.74797	-0.085	0.07974	-0.0802	9.3237e-06	0.0247	0.59206	-0.0025	0.95427	0.0191	0.46904	0.0151	0.48888	0.0139	0.77741	0.0227	0.26705	-0.0541	0.14056	0.0572	0.13827	0.1802	0.008279	0.0154	0.54833	-0.0017	0.9508	1	0	0.1178	0.00028007	0.0977	0.0065545	0.3591	7.4512e-39
Trait 20 (Albumin UKB)	-0.0408	0.21032	-0.1858	0.010047	-0.0341	0.30149	-0.063	0.23867	-0.0637	0.40843	-0.05	0.33889	0.0315	0.044331	-0.0026	0.96079	-0.1231	0.1076	-0.1118	1.705e-06	-0.0077	0.69235	0.1309	0.0059788	0.0029	0.90074	0.0885	0.021302	-0.1005	0.001409	0.042	0.53993	0.0198	0.39055	0.0681	0.056136	0.1178	0.00028007	1	0	-0.1877	1.3966e-06	0.1635	6.1046e-08
Trait 21 (CRP UKB)	-0.0382	0.2571	0.2307	0.0037112	0.0027	0.92347	0.0048	0.9146	-0.22	0.016264	-0.0492	0.29389	-0.3183	1.9783e-21	-0.0475	0.30703	0.0563	0.52132	0.2898	2.9702e-17	0.0066	0.74477	-0.0414	0.4122	-0.0065	0.76708	-0.0656	0.045956	0.2079	3.1438e-11	0.3872	1.5288e-05	-0.1565	4.4409e-08	0.0983	0.015222	0.0977	0.0065545	-0.1877	1.3966e-06	1	0	0.4056	1.4578e-22
Trait 22 (GGT UKB)	-0.034	0.27435	0.1366	0.030394	-0.0255	0.30696	0.0153	0.70388	-0.208	0.010577	0.0062	0.88639	-0.2548	1.0435e-38	0.0334	0.42283	-0.0286	0.42974	0.1613	7.9536e-09	-0.0038	0.84193	-0.0388	0.39398	-0.0166	0.37005	-0.0828	0.0041393	0.0724	0.0044637	0.4044	1.4931e-06	-0.0733	0.00060782	0.1477	2.8296e-05	0.3591	7.4512e-39	0.1635	6.1046e-08	0.4056	1.4578e-22	1	0
BCC - basal cell carcinoma, UKB - United Kingdom Biobank, SCC- squamous cell carcinoma, CM - cutaneous melanoma, KC - keratinocyte cancer,QSkin - The QSkin Sun and Health Study
eMERGE - The Electronic Medical Records and Genomics Network cohort, GERA -The Resource for Genetic Epidemiology Research on Aging cohort														UKB - United Kingdom Biobank		QSkin - The QSkin Sun and Health Study
EA - educational attainment ( years sepent in school) by Okbay et al 2016														Rg - genetic correlation
Smoking cigs- smoking (cigarettes per day) by Liu et al. 2019, T1D - type 1 diabetes, VitD - Vitamin D, AAT -aspartate aminotransferase, CRP- C-reactive protein, GGT gamma-glutamyl transferase														P- P-value
Rg - genetic correlation, P - Pvalue
MTAG - Multitrait Analyis of GWAS summary data
GWAS - Genome-wide association study
