# Supplementary material for: A multi-phenotype analysis reveals 19 susceptibility loci for basal cell carcinoma and 15 for squamous cell carcinoma
Source: Nat Commun. 2022 Dec 10;13:7650. doi: 10.1038/s41467-022-35345-8 (PMC9741635; doi:10.1038/s41467-022-35345-8)
Supplement: Supplementary file 5 — Supplementary Data 3 [file 41467_2022_35345_MOESM5_ESM.xlsx]

## Sheet: Sheet1
Supplementary Data 3: The genetically correlated phenotypes that were included in the MTAG analysis
GWAS conducted	Cohort	Genotyping Array	Imputation panel	Cases	Controls	Total	Phenotype description
Basal cell carcinoma	UKB	UKB Axiom Array & UK BiLEVE Axiom Array	HRC & UK10K reference panels	20791	286893	307684	Clinically confirmed cases
Squamous cell carcinoma	UKB	UKB Axiom Array & UK BiLEVE Axiom Array	HRC & UK10K reference panels	7402	286892	294294	Clinically confirmed cases
Keratinocyte cancer	QSkin	Illumina GSA	HRC reference panel	8145	4797	12942	Clinically confirmed cases
Keratinocyte cancer	eMERGE	Illumina Human660W-Quad_v1_A array	HRC reference panel	1565	8756	10321	Clinically confirmed cases
All-Cancer	GERA	Affymetrix Axiom arrays	HRC reference panel	18621	43041	61662	Self-reported cases
Skin burn RN	QSkin	Illumina GSA	HRC reference panel			16169	1=not burn, 2=burn a little, 3=burn moderately, and 4=burn badly
Red hair	Qskin	Illumina GSA	HRC reference panel	973	15202	16175	Yes/no
Hair colour RN (excluding red hair)	UKB	UKB Axiom Array & UK BiLEVE Axiom Array	HRC & UK10K reference panels			411967	Blonde, light brown, dark brown & black
Mole count RN (excluding melanoma cases)	Qskin	Illumina GSA	HRC reference panel			12930	(1=No moles, 2=Some moles, 3=A few moles, and 4=Many moles
Skin colour RN	UKB	UKB Axiom Array & UK BiLEVE Axiom Array	HRC & UK10K reference panels			433288	Very fair, fair, light olive, dark olive & brown
Vitamin D (adjusted for monthly variation)	UKB	UKB Axiom Array & UK BiLEVE Axiom Array	HRC & UK10K reference panels			401529	Serum levels (nmol/L) measured by CLIA analysis on a DiaSorin Ltd. LIASON XL
Glucose	UKB	UKB Axiom Array & UK BiLEVE Axiom Array	HRC & UK10K reference panels			384721	Serum levels (mmol/L) measured by hexokinase analysis on a Beckman Coulter AU5800
Aspartate aminotransferase (AAT)	UKB	UKB Axiom Array & UK BiLEVE Axiom Array	HRC & UK10K reference panels			418029	Serum levels (U/L) measured by IFCC analysis on a Beckman Coulter AU5800
Albumin	UKB	UKB Axiom Array & UK BiLEVE Axiom Array	HRC & UK10K reference panels			385159	Serum levels (g/L) measured by BCG analysis on a Beckman Coulter AU5800
C-Reactive Protein	UKB	UKB Axiom Array & UK BiLEVE Axiom Array	HRC & UK10K reference panels			418642	Serum levels (mg/L) measured by immunoturbidimetric - high sensitivity analysis on a Beckman Coulter AU5800
Gamma glutamyltransferase (GTT)	UKB	UKB Axiom Array & UK BiLEVE Axiom Array	HRC & UK10K reference panels			419300	Serum levels (U/L) measured by IFCC analysis on a Beckman Coulter AU5800
Publicly accessed GWAS
Cutaneous melanoma (Landi et al 2020)	International	See Landi et al 2020	See Landi et al 2020	30134	81415	111549	Clinically confirmed cases
Educational attainment (Okbay et al 2016)	International	See Okbay et al 2016	See Okbay et al 2016			293723	Years spent in school
Vitiligo (Jin et al 2016)	International	See Jin et al 2016	See Jin et al 2016	4680	39586	44266	Yes/no
Hypothyroidism (Zhou et al. 2018)	UKB	UKB Axiom Array & UK BiLEVE Axiom Array	HRC & UK10K reference panels	14871	391429	406300	Yes/no
Type 1 diabetes (Zhou et al. 2018)	UKB	UKB Axiom Array & UK BiLEVE Axiom Array	HRC & UK10K reference panels	2660	388756	391416	Yes/no
Smoking (Liu et al. 2019)	International	See Liu et al. 2019	See Liu et al. 2019			263954	Cigarettes per day
UK - United Kingdom	QSkin - The QSkin Sun and Health Study
UKB - United Kingdom Biobank, QSkin - The QSkin Sun and Health Study
eMERGE - The Electronic Medical Records and Genomics Network cohort, GERA -The Resource for Genetic Epidemiology Research on Aging cohort
RN - Rank normalised
MTAG - Multitrait GWAS
Haplotype Reference Consortium (HRC), GSA - Global screening array
