# Supplementary material for: A multi-phenotype analysis reveals 19 susceptibility loci for basal cell carcinoma and 15 for squamous cell carcinoma
Source: Nat Commun. 2022 Dec 10;13:7650. doi: 10.1038/s41467-022-35345-8 (PMC9741635; doi:10.1038/s41467-022-35345-8)
Supplement: Supplementary file 6 — Supplementary Data 2 [file 41467_2022_35345_MOESM6_ESM.xlsx]

## Sheet: Sheet1
Supplementary Table 2: Traits that were excluded from the MTAG analysis
Trait			BCC genetic corrolation				SCC genetic corrolation			Phenotype description
GWAS conducted	Cohort	Total N	Rg	se	P-value		Rg	se	P-value
Skin colour RN	QSkin	16185	-0.291	0.1773	0.1007		-0.2924	0.2295	0.2026	Ordered: 1=fair, 2=medium 3=olive/dark, and 4=black
Skin Tanning response RN	QSkin	16141	-0.2761	0.1683	0.1009		-0.2591	0.2371	0.2746	Ordered: 1=not tan, 2=tan lightly, 3=tan moderately, 4=tan deeply
Skin burn RN	UKB	331020	-0.1581	0.123	0.1987		-0.1258	0.1402	0.3694	Aggregate values
Red hair**	UKB	432214	0.2521	0.2119	0.2342		0.2302	0.2157	0.2859	Yes/No
Hair colour RN (excluding red hair)	QSkin	15202	-0.2265	0.1495	0.1297		0.0913	0.2329	0.695	Ordered: 1=blonde, 2=light brown, 3=dark brown, and 4 = black
Freckles RN	QSkin	16171	0.2077	0.1846	0.2605		0.189	0.2396	0.4304	Ordered: 1=no freckles, 2=few freckles, 3=some freckles, and 4=many freckles
Facial aging RN	UKB	403220	0.0302	0.0526	0.5659		-0.0021	0.0883	0.9811	Arranged: 1=Younger than you are, 2=older than you are and 3=about your age
Alkaline phosphatase	UKB	419535	-0.0055	0.0404	0.8909		0.1557	0.0922	0.0912	Blood levels (U/L) measured by AMP(IFCC) analysis on a Beckman Coulter AU5800
Apolipoprotein A	UKB	382867	-0.0039	0.0299	0.8969		-0.0645	0.0707	0.3616	Blood levels (g/L) measured by biuret analysis on a Beckman Coulter AU5800
Apolipoprotein B	UKB	417522	0.0417	0.039	0.286		-0.0589	0.0847	0.4869	Blood levels (g/L) measured by biuret analysis on a Beckman Coulter AU5800
Alanine aminotransferase	UKB	419366	0.0009	0.0356	0.9799		0.1103	0.0766	0.15	Blood levels (U/L) measured by IFCC analysis on a Beckman Coulter AU5800
Calcium	UKB	385016	-0.0376	0.0323	0.2443		0.0336	0.0677	0.619	Blood levels (mmol/L) measured by Arsenazo III analysis on a Beckman Coulter AU5800
Cholesterol	UKB	419516	0.0426	0.0328	0.1937		-0.1218	0.0837	0.1455	Blood levels (mmol/L) measured by CHO-POD analysis on a Beckman Coulter AU5800
Creatinine	UKB	419314	-0.03	0.0316	0.3432		0.0121	0.0673	0.8572	Blood levels (umol/L) measured by enzymatic analysis on a Beckman Coulter AU5800
Cystatin C	UKB	419491	-0.0464	0.0238	0.0516		0.0683	0.0623	0.2732	Blood levels (mg/L) measured by latex enhanced immunoturbidimetric analysis on a Siemens ADVIA 1800
Direct bilirubin	UKB	358069	0.0767	0.0288	0.0077		0.005	0.0721	0.945	Blood levels (umol/L) measured by DPD analysis on a Beckman Coulter AU5800
Glycated haemoglobin (HbA1c)	UKB	419578	-0.0683	0.0313	0.0293		0.0379	0.0676	0.5752	Blood levels (mmol/mol) measured by HPLC analysis on a Bio-Rad VARIANT II Turbo
HDL cholesterol	UKB	384986	0.0269	0.0266	0.3133		-0.0559	0.073	0.4437	Blood levels (mmol/L) measured by enzyme immunoinhibition analysis on a Beckman Coulter AU5800
IGF-1	UKB	417349	0.0228	0.0296	0.4416		-0.0772	0.059	0.1909	Blood levels (nmol/L) measured by CLIA analysis on a DiaSorin Ltd. LIASON XL
LDL direct	UKB	418780	0.0569	0.0372	0.1264		-0.1166	0.0862	0.1763	Blood levels (mmol/L) measured by enzymatic protective selection analysis on a Beckman Coulter AU5800
Lipoprotein A	UKB	334646	-0.01336	0.04366	0.7596		0.1213	0.112	0.2785	Blood levels (nmol/L) measured by immunoturbidimetric analysis on a Randox AU5800
Oestradiol	UKB	67178	0.02025	0.1521	0.8941		-0.5611	0.4093	0.1704	Blood levels (pmol/L) measured by two step competitive analysis on a Beckman Coulter Unicel Dxl 800
Phosphate	UKB	384431	0.03323	0.03543	0.3484		-0.05877	0.07241	0.417	Blood levels (mmol/L) measured by phophomolybdate complex analysis on a Beckman Coulter AU5800
SHBG	UKB	381539	0.06544	0.0256	0.01059		-0.01249	0.06187	0.84	Blood levels (nmol/L) measured by two step sandwich immunoassay analysis on a Beckman Coulter Unicel Dxl 800
Testosterone	UKB	380686	0.02194	0.03365	0.5144		0.0639	0.08567	0.4557	Blood levels (nmol/L) measured by one step competitive analysis on a Beckman Coulter Unicel Dxl 800
Total bilirubin	UKB	417833	0.0712	0.0253	0.0049045		-0.0316	0.0693	0.6485	Blood levels (umol/L) measured by photometric colour analysis on a Beckman Coulter AU5800
Total protein	UKB	384728	-0.0648	0.0395	0.10135		-0.08	0.0739	0.2795	Blood levels (g/L) measured by biuret analysis on a Beckman Coulter AU5800
Triglycerides	UKB	419185	-0.0726	0.0343	0.034239		-0.0478	0.0825	0.5625	Blood levels (mmol/L) measured by GPO-POD analysis on a Beckman Coulter AU5800
Urate	UKB	419021	-0.0516	0.0266	0.052624		0.0523	0.0663	0.4298	Blood levels (umol/L) measured by uricase PAP analysis on a Beckman Coulter AU5800
Urea	UKB	419239	0.0782	0.0325	0.016042		-0.0428	0.0732	0.5594	Blood levels (mmol/L) measured by GLDH, kinetic analysis on a Beckman Coulter AU5800
Publicly available GWAS
Intelligence (Savage et al 2018)	International*	269867	0.0117	0.0098	0.2312		-0.0223	0.0235	0.3429
Atopic dermatitis (Paternoster et al 2015)	International*	47236	-0.0158	0.0873	0.8567		0.0953	0.1794	0.5951	Yes/No
Rheumatoid athritis** (Zhou et al. 2018)	UKB	369497	-0.0718	0.0801	0.3702		0.3891	0.2015	0.053429	Yes/No
Psoriasis** (Zhou et al. 2018)	UKB	400436	-0.1372	0.1121	0.221		0.3923	0.2311	0.0896	Yes/No
Body mass index (Yego et al 2018)	International*	681275	-0.057	0.0278	0.0404		0.0234	0.0645	0.7169	kg/m2
**-Case-control GWAS conducted; Red hair ** - 14354 cases & 417,860 controls
Rheumatiod athritis** - 4412 cases & 365085 controls, Psoriasis** - 2237 cases & 398199 controls
RN - Rank normalisation, SHBG - Sex Hormone Binding Globulin,
IGF-1 - Insulin-like growth factor 1, HDL - High-density lipoprotein, LDL - low-density lipoprotein
Rg - genetic correlation, se - standard error	UKB - United Kingdom Biobank		QSkin - The QSkin Sun and Health Study
BCC- Basal cell carcinoma, SCC - Squamous cell carcinoma
