# Supplementary material for: A multi-phenotype analysis reveals 19 susceptibility loci for basal cell carcinoma and 15 for squamous cell carcinoma
Source: Nat Commun. 2022 Dec 10;13:7650. doi: 10.1038/s41467-022-35345-8 (PMC9741635; doi:10.1038/s41467-022-35345-8)
Supplement: Supplementary file 7 — Supplementary Data 4 [file 41467_2022_35345_MOESM7_ESM.xlsx]

## Sheet: Sheet1
Supplementary Data 4: Basal cell carcinoma loci from the MTAG analysis
rsID	Genomic locus	uniqID	CHR	BP	start	end	EA	NEA	MAF	log (OR)	se	P (mtag)	P (23andMe)	Nearest gene(s) and distance(kb)	Known_BCC	Known_KC	Known_SCC	Novel_and_replicated	nGWASSNPs	nIndSigSNPs	IndSigSNPs	nLeadSNPs	LeadSNPs	Publication	Comments: Open targets & GWAS Catalog
rs730153	1	1:17749504:A:G	1	17749504	17681277	17826835	A	G	0.3529	0.136399	0.00886502	2.02e-53	1.67e-195	RCC2(0)	Y	Y	N	-	225	2	rs6690363;rs730153	2	rs6690363;rs730153	Liyanage UE 2019 PMID:31174203; Stacey 2008 PMID: 18849993; Chahal 2016 PMID: 27539887
rs12142181	2	1:41912985:C:T	1	41912985	41912138	41912985	T	C	0.07952	-0.0919412	0.0154796	2.86e-09	9.4e-10	EDN2(-31.46kb)|FOXO6(+63.72kb)	N	N	N	Y	2	1	rs12142181	1	rs12142181		NOT associated with any trait Genome-wide in open target
rs535930	3	1:110724488:A:G	1	110724488	110683475	110728251	A	G	0.4702	0.0583436	0.0086394	1.45e-11	1.12e-31	SLC6A17(0)	N	Y	N	-	27	1	rs535930	1	rs535930	Liyanage UE 2019 PMID:31174203	Did not reach GW level in Upekal 4 BCC(6.75E-7)/SCC; Open Target: self:Sunburns in PMID:30595370 Kichaev G (2018)
rs6679677	4	1:114303808:A:C	1	114303808	114173410	114475350	A	C	0.09145	-0.125785	0.0140556	3.59e-19	1.68e-68	RSBN1(-0.645kb)|PHFT1(2.031kb)	Y	Y	N	-	24	1	rs6679677	1	rs6679677	Liyanage UE 2019 PMID:31174203
rs6587551	5	1:150952674:C:T	1	150952674	149992277	152448098	T	C	0.4831	-0.0769006	0.00860072	3.85e-19	4.22e-36	ANXA9(-1.824kb)|CERS2(+5.195kb)	Y	Y	N	-	493	3	rs143773357;rs6587551;rs12123821	3	rs143773357;rs6587551;rs12123821	Liyanage UE 2019 PMID:31174203	Open Target: in LD(0.915) with rs7412746 for melanoma in PMID:21983785 Macgregor S (2011) & PMID:28212542 Ransohoff KJ (2017), via rs72704658 (LD=0.59) for Nevus count or cutaneous melanoma in PMID:30429480 Duffy DL (2018)	In LD (D'=1.00) with rs144984465 (GOLPH3L) for BCC & KC in Linayage
rs55668940	6	1:155014426:A:G	1	155014426	154986091	155014426	A	G	0.1948	0.0706454	0.010622	2.91e-11	1.71e-31	DCST1(0)	Y	Y	N	-	4	1	rs55668940	1	rs55668940		OpenTarget: in LD (0.6) with lead rs1870940 in Liyanage UE 2019 PMID:31174203;GW for KC & BCC
rs2369633	7	1:205181062:C:T	1	205181062	205012198	205248032	C	T	0.1044	-0.10042	0.0147477	9.81e-12	9.8e-11	DSTYK(+0.335kb)	N	N	N	Y	69	1	rs2369633	1	rs2369633		Open Target: Pigmentation; Hair color,
rs4149909	8	1:242023898:A:G	1	242023898	242023898	242023898	G	A	0.03777	0.139949	0.0239193	4.89e-09	9.98e-27	EXO1(0)	Y	Y	N	-	1	1	rs4149909	1	rs4149909	Liyanage UE 2019 PMID:31174203
rs79522206	9	2:7704860:A:G	2	7704860	7675365	7807245	A	G	0.0328	0.205272	0.0270887	3.51e-14	8e-37	LOC100506274(+114.5kb)	Y	Y	N	-	103	2	rs79522206;rs12999282	2	rs79522206;rs12999282	Liyanage UE 2019 PMID:31174203
rs6739779	10	2:16481189:C:T	2	16481189	16460901	16548896	T	C	0.1243	-0.117467	0.0141188	8.8e-17	5.52e-77	FAM49A(-249.5kb)|MYCN(+394.1kb)	Y	Y	N	-	54	1	rs6739779	1	rs6739779	Liyanage UE 2019 PMID:31174203; Stacey 2015 PMID: 25855136; Chahal 2016 PMID:27424798
rs1800440	11	2:38298139:C:T	2	38298139	38162808	38554798	C	T	0.1958	-0.114325	0.0109947	2.53e-25	7.87e-62	CYP1B1(0)	Y	Y	N	-	120	2	rs35270497;rs1800440	2	rs35270497;rs1800440	Liyanage UE 2019 PMID:31174203
rs6707137	12	2:88554351:A:G	2	88554351	88540843	88743988	A	G	0.04076	-0.157072	0.0179739	2.35e-18	8.15e-72	THNSL2(+68.2kb)|FOXI3(-193.4kb)	Y	Y	N	-	133	1	rs6707137	1	rs6707137	Liyanage UE 2019 PMID:31174203
rs2111485	13	2:163110536:A:G	2	163110536	163110536	163132346	G	A	0.3976	-0.0516235	0.00873738	3.46e-09	2.52e-05	FAP(+10.49kb)|IFIH1(-13.05kb)	N	N	N	Y	2	2	rs2111485;rs78456138	2	rs2111485;rs78456138		Open Target: autoimmune conditions spectrum
rs10931936	14	2:202143928:C:T	2	202143928	201616442	202468632	C	T	0.2833	-0.149147	0.00964337	5.86e-54	9.68e-198	CASP8(0)	Y	Y	N	-	268	4	rs115798498;rs10931925;rs60525252;rs10931936	4	rs115798498;rs10931925;rs60525252;rs10931936		OpenTarget: in LD (0.99) with lead rs6714430 (BCC) & LD(0.99) with lead rs6743068 (KC) in Liyanage UE 2019 PMID:31174203; LD with rs2080303 (0.99) for BCC in Chahal 2016 PMID: 27539887; LD with rs3769823(0.767) for BCC in Lin Y 2017 PMID:28177523; LD with rs3769823(0.767) for KC in Visconti A 2018 PMID:29739929
rs1427676	15	2:204741166:C:T	2	204741166	204691538	204805211	T	C	0.3231	0.0994797	0.0090407	3.67e-28	1.94e-49	CTLA4(+2.483kb)	Y	Y	N	-	107	1	rs1427676	1	rs1427676		OpenTarget: in LD (0.97) with lead rs231726 (BCC) & LD(0.82) with lead rs231779 (KC) in Upekhal 2019 PMID :31174207
rs2373232	16	3:46444383:A:G	3	46444383	46444383	46444383	A	G	0.3181	-0.0498364	0.00912837	4.77e-08	0.00256528	CCRL2 (-4 kb)|CCR5 (+26 kb)	N	N	N	Y	1	1	rs2373232	1	rs2373232		Open Target: HIV-1 viral load: rs1015164(LD=0.995) in McLaren PJ 2015 PMID:26553974 & Ekenberg C 2019 PMID:31219150
rs11720523	17	3:71545170:A:C	3	71545170	71433871	71686082	A	C	0.4364	0.101623	0.00861185	3.88e-32	2.22e-58	FOXP1(0)	Y	Y	Y	-	254	1	rs11720523	1	rs11720523		OpenTarget: in LD (0.774) with lead rs35540156 (BCC) & LD(0.988) with lead rs11707890 (KC) in Liyanage UE 2019 PMID:31174203
rs7620634	18	3:98447140:A:G	3	98447140	98437140	98471376	A	G	0.2604	-0.0641842	0.00979004	5.52e-11	2.09e-24	ST3GAL6-AS1(0)	Y	Y	N	-	29	1	rs7620634	1	rs7620634	Liyanage UE 2019 PMID:31174203
rs9878566	19	3:156493213:C:T	3	156493213	156491160	156501063	T	C	0.4761	0.047754	0.00855336	2.36e-08	3.52e-23	LINC00886(0)	N	N	N	Y	4	1	rs9878566	1	rs9878566		Open Target: Pigmentation; sun burns, tanning, etc
rs73192661	20	3:188128794:C:T	3	188128794	188070950	188133439	T	C	0.4453	0.0842348	0.00860966	1.32e-22	1.33e-85	LPP(0)	Y	Y	N	-	57	1	rs73192661	1	rs73192661		OpenTarget: in LD (0.96) with lead rs11719821 (BCC) & LD(0.97) with lead rs1915930 (KC) & in LD (0.96) with rs11707807 (SCC) in Liyanage UE 2019 PMID:31174203 & LD(0.96) with lead rs62291440 (BCC) in Chahal 2016 PMID: 27539887
rs35225200	21	4:103146888:A:C	4	103146888	103146888	103198082	C	A	0.09245	0.0899527	0.0158081	1.27e-08	0.811642	SLC39A8(-25.31kb)|BANK1(+150.9kb)	N	N	N	N	2	1	rs35225200	1	rs35225200		Open Target: Anthropometric measurements & cardiometabolic biomarkers
rs3816659	22	5:1317820:A:G	5	1317820	1285974	1356944	G	A	0.4145	0.101564	0.00877458	5.53e-31	5.57e-165	CLPTM1L(-0.179kb)|MIR4457(+8.328kb)|TERT(+22.66kb)	Y	Y	N	-	58	2	rs2853677;rs3816659	2	rs2853677;rs3816659		OpenTarget: in LD (0.85) with lead rs421284 (BCC & KC) in Liyanage UE 2019 PMID:31174203; (BCC) in Chahal 2016 PMID: 27539887 & rs31487 (0.85) for KC in Visconti A 2018 PMID:29739929; rs401681 for BCC in Stacey 2015 PMID: 25855136
rs13177787	23	5:33927054:C:T	5	33927054	33832433	33940989	C	T	0.06958	0.19942	0.0193383	6.21e-25	1.93e-74	RXFP3(-9.436kb)|SLC45A2(-17.67kb)	Y	Y	Y	-	53	3	rs1423300;rs13177787;rs34280294	3	rs1423300;rs13177787;rs34280294	Liyanage UE 2019 PMID:31174203	Open Target: Pigmentation; skin colour,hair colour, taning, sun burns in UKB NEALE	In LD (r2=0.18) with rs35407 (SLC45A2) for BCC, SCC & KC in Linayage
rs6889986	24	5:90207399:A:G	5	90207399	90185517	90212892	A	G	0.4443	-0.053953	0.00869399	5.44e-10	1.19e-07	GPR98(0)	N	N	N	Y	10	1	rs6889986	1	rs6889986		Open Target: Pigmentation; skin colour (UKB NEALE),hair colour (rs60325490, Kichaev G 2018; PMID:30595370)
rs17110447	25	5:149192846:A:G	5	149192846	149191111	149213456	G	A	0.2883	-0.0879355	0.00958538	4.56e-20	4.45e-23	PPARGC1B(0)	Y	Y	N	-	23	1	rs17110447	1	rs17110447	Liyanage UE 2019 PMID:31174203
rs11961808	26	6:463479:A:G	6	463479	380328	465501	A	G	0.2883	-0.0638564	0.00965541	3.75e-11	8.9e-77	EXOC2(-21.66kb)IRF4(+52.04kb)	Y	Y	Y	-	6	2	rs11756234;rs11961808	2	rs11756234;rs11961808	Liyanage UE 2019 PMID:31174203	Open Target: Pigmentation; skin colour, tanning (UKB NEALE),hair colour	Possibly because strong IR4 is dropped by MTAG (LD: D'=0.40 with rs12203592) for BCC, KC. SCC in Linayage
rs885769	27	6:22060582:C:T	6	22060582	22060582	22096361	C	T	0.3588	-0.0637347	0.00887035	6.71e-13	6.51e-14	CASC15(0)	Y	N	N	-	18	1	rs885769	1	rs885769		OpenTarget: in LD (0.73) with lead rs2294214 (BCC) in Chahal 2016 PMID: 27539887
rs502803	28	6:32578958:A:G	6	32578958	31048560	32676309	A	G	0.4642	-0.0922014	0.00857113	5.48e-27	1.5e-95	HLA-DRB1(+21.34kb)|HLA-DQA1(-26.22kb)	Y	Y	Y	-	135	5	rs144333350;rs1050529;rs114635873;rs502803;rs28589559	5	rs144333350;rs1050529;rs114635873;rs502803;rs28589559		Open Target: self; autoimmune: Ulcerative colitis & Inflammatory bowel disease in PMID:28067908 de Lange KM (2017), Systemic lupus erythematosus in PMID:26502338 Bentham J (2015)
rs72928038	29	6:90976768:A:G	6	90976768	90808352	91057705	A	G	0.1799	-0.124011	0.0112184	2.09e-28	2.96e-65	BACH2(0)	Y	Y	N	-	118	1	rs72928038	1	rs72928038	Liyanage UE 2019 PMID:31174203	Did not reach GW level in Liyanage UE 2019 PMID:31174203 for SCC(4.6E-7)
rs2757039	30	6:167370353:G:T	6	167370353	167360104	167551452	T	G	0.3738	0.08749	0.00903567	3.57e-22	8.75e-54	RNASET2(+0.276kb)|MIR3939(-40.94kb)	Y	Y	N	-	275	2	rs2757039;rs9366093	2	rs2757039;rs9366093		OpenTarget: in LD (1.00) with lead rs4710154 (BCC) & LD(0.55) with lead rs204295 (KC) in Liyanage UE 2019 PMID:31174203 & LD(1.00) with lead rs4710154 (BCC) in Chahal 2016 PMID: 27539887
rs866278	31	7:6419049:G:T	7	6419049	6418673	6419049	G	T	0.4851	0.047116	0.0085517	3.6e-08	4.6e-15	RAC1(0)	N	Y	N	-	2	1	rs866278	1	rs866278		OpenTarget: in LD (0.996) with lead rs836489 (KC) in Liyanage UE 2019 PMID:31174203
rs117132860	32	7:17134708:A:G	7	17134708	17134708	17637066	A	G	0.0169	0.232661	0.0270205	7.27e-18	7.07e-71	AHR(-203.6kb)|AGR3(+213.1kb)	N	N	Y	-	5	2	rs117132860;rs6949722	2	rs117132860;rs6949722	Chahal 2016 PMID:27424798	Open Target: Pigmentation; skin colour, tanning (UKB NEALE), sunburn
rs117744081	33	7:29132279:A:G	7	29132279	29104090	29177396	G	A	0.03082	-0.241729	0.0243928	3.77e-23	1.62e-86	CPVL(0)	Y	Y	N	-	5	1	rs117744081	1	rs117744081	Liyanage UE 2019 PMID:31174203
rs834603	34	7:47447921:A:G	7	47447921	47437150	47467178	G	A	0.4831	-0.0550679	0.00852508	1.05e-10	4.91e-46	TNS3(0)	Y	Y	N	-	10	1	rs834603	1	rs834603		OpenTarget: in LD (1.00) with lead rs700755 (BCC & KC) in Liyanage UE 2019 PMID:31174203 & LD (0.66) with rs7776701 (BCC) in Chahal 2016 PMID: 27539887
rs73183643	35	7:101418653:A:G	7	101418653	101369852	101419908	A	G	0.2237	-0.0858778	0.00988167	3.6e-18	1.17e-63	CUX1(-40.53kb)|MYL10(+146.1kb)	Y	Y	N	-	30	1	rs73183643	1	rs73183643	Liyanage UE 2019 PMID:31174203; Chahal 2016 PMID:27539887
rs157934	36	7:130585492:C:T	7	130585492	130518319	130585553	C	T	0.336	-0.0925617	0.00927101	1.79e-23	3.4e-66	LINC-PINT(0)	Y	Y	N	-	8	1	rs157934	1	rs157934	Liyanage UE 2019 PMID:31174203; Stacey 2009 PMID: 19578363
rs35251485	37	8:77483430:A:G	8	77483430	77445232	77726987	A	G	0.06461	-0.231268	0.0182489	8.34e-37	8.5e-95	ZFHX4-AS1(-39.68kb)|LINC01111(+46.86kb)	Y	Y	N	-	85	1	rs35251485	1	rs35251485	Liyanage UE 2019 PMID:31174203; Stacey 2009 PMID: 19578363
rs10102592	38	8:81391684:A:G	8	81391684	81355863	81441012	A	G	0.2485	-0.0926529	0.0107465	6.6e-18	1.84e-54	ZBTB10(-6.169kb)|ZNF704(-149kb)	Y	Y	N	-	49	1	rs10102592	1	rs10102592	Liyanage UE 2019 PMID:31174203; Stacey 2009 PMID: 19578363	Open Target: autoimmune (myasthenia gravis via rs6998967(LD=0.743) in Seldin MF 2015 PMID:26562150) & BMI via rs7817124(LD=0.824) in Clifton EAD (2018) PMID: 30271922	In LD (r2=1.00) withrs10102591 for BCC & KC in Linayage
rs6989943	39	8:101028239:A:G	8	101028239	100999637	101317952	A	G	0.161	-0.142268	0.0120039	2.11e-32	1.3e-137	RGS22(0)	Y	Y	N	-	106	2	rs6989943;rs2919465	2	rs6989943;rs2919465		OpenTarget: in LD (0.971) with lead rs2199333 (BCC & KC) in Liyanage UE 2019 PMID:31174203, rs28798718(LD=0.93) for BCC in Chahal 2016 PMID: 27539887 & rs7006527 (LD=0.993) for BCC in Stacey 2015 PMID: 25855136 & in Stacey 2014 PMID: 24403052
rs2009382	40	8:116633906:C:T	8	116633906	116600785	116645056	T	C	0.3917	-0.0529082	0.00876488	1.58e-09	9.35e-41	TRPS1(0)	Y	N	N	-	39	1	rs2009382	1	rs2009382		OpenTarget: in LD (0.793) with lead rs2721936 (BCC) in Liyanage UE 2019 PMID:31174203
rs9408674	41	9:681645:A:G	9	681645	681645	684179	A	G	0.4443	0.0589224	0.00866548	1.05e-11	8.67e-30	KANK1(0)	Y	N	N	-	5	1	rs9408674	1	rs9408674	Liyanage UE 2019 PMID:31174203
rs10429629	42	9:12582787:G:T	9	12582787	12581404	12758881	G	T	0.3797	0.0617556	0.00896037	5.5e-12	2.67e-09	TYRP1(-110.6kb)|LURAP1L(-192.2kb)	N	N	Y	-	72	1	rs10429629	1	rs10429629		Open Target: Pigmentation; skin colour, hair and eye colour
rs2153271	43	9:16864521:C:T	9	16864521	16457688	16960741	T	C	0.4195	0.123255	0.00879745	1.35e-44	4.27e-173	BNC2(0)	Y	Y	Y	-	436	12	rs141457510;rs7043485;rs10962472;rs4961724;rs10810585;rs4961741;rs10962605;rs10120880;rs10962635;rs2153271;rs13296795;rs76570602	12	rs141457510;rs7043485;rs10962472;rs4961724;rs10810585;rs4961741;rs10962605;rs10120880;rs10962635;rs2153271;rs13296795;rs76570602	Liyanage UE 2019 PMID:31174203; Chahal 2016 PMID: 27424798, Stacey 2014 PMID: 24403052, Stacey 2009 PMID: 19578363					31174207
rs10811645	44	9:22049656:A:G	9	22049656	21941315	22125347	A	G	0.495	-0.112368	0.00853576	1.41e-39	1.77e-116	CDKN2B-AS1(0)|CDKN2B(+40.34kb)| CDKN2A(+55.17kb)	Y	Y	N	-	63	3	rs74903566;rs10811645;rs72652409	3	rs74903566;rs10811645;rs72652409		OpenTarget: in LD (0.977) with lead rs7874604 (BCC & KC) in Liyanage UE 2019 PMID:31174203, rs7874604(LD=0.977) for BCC in Chahal 2016 PMID: 27539887 & rs2151280 (LD=0.946) for BCC in Stacey 2015 PMID: 25855136 & in Stacey 2014 PMID: 24403052
rs10820610	45	9:106907819:A:G	9	106907819	106856633	106914905	A	G	0.4294	0.0504734	0.00856013	3.72e-09	3.72e-30	SMC2(+4.119kb)	Y	Y	N	-	13	1	rs10820610	1	rs10820610		OpenTarget: in LD (0.901) with lead rs7859034 (BCC) & LD(0.962) with lead rs3739737 (KC) in Liyanage UE 2019 PMID:31174203
rs33982662	46	9:139324737:A:C	9	139324737	139324737	139324737	A	C	0.2555	0.0519496	0.00951933	4.83e-08	1.29e-17	INPP5E(0)	N	N	Y	-	1	1	rs33982662	1	rs33982662		OpenTarget: in LD (0.892) with lead rs13301660 (SCC) in Liyanage UE 2019 PMID:31174203 & in LD (0.798) with lead rs57994353 (SCC) in Chahal 2016 PMID:27424798
rs706779	47	10:6098824:C:T	10	6098824	6074634	6181709	C	T	0.4811	0.0576972	0.00854219	1.43e-11	2.89e-26	IL2RA(0)	N	N	N	Y	23	2	rs706779;rs61839672	2	rs706779;rs61839672		Open Target: autoimmune diseases eg T1D, vitiligo, etc
rs79134926	48	10:8964984:G:T	10	8964984	8926700	9038357	T	G	0.1163	-0.172041	0.0135485	6.05e-37	5.27e-175	LINC00709(-352.6kb)	Y	Y	N	-	100	1	rs79134926	1	rs79134926		OpenTarget: in LD (0.991) with lead rs138501911 (BCC & KC) in Liyanage UE 2019 PMID:31174203, rs73635312(LD=0.800) for BCC in Chahal 2016 PMID: 27539887 & rs73635312 (LD=0.800) for BCC in Stacey 2015 PMID: 25855136
rs12767525	49	10:10771564:C:T	10	10771564	10771564	10771564	T	C	0.3151	0.0518466	0.00923798	2e-08	1.08e-22	SFTA1P(-54.84kb)	Y	Y	N	-	1	1	rs12767525	1	rs12767525	Liyanage UE 2019 PMID:31174203
rs6479830	50	10:64418739:C:T	10	64418739	64387108	64447352	C	T	0.2863	0.0553907	0.00941821	4.07e-09	3.13e-14	ZNF365(0)	Y	Y	N	-	16	1	rs6479830	1	rs6479830	Liyanage UE 2019 PMID:31174203	Open Target: autoimmune: Crohn's disease via rs7076156(LD=0.935) in Kenny EE 2012 PMID:22412388 & Inflammatory bowel disease (same orginal SNP) in de Lange KM (2017) PMID:28067908	In LD (r2=0.22) with rs10995255 for BCC & KC in Linayage
rs7098111	51	10:119573178:C:T	10	119573178	119561969	119573178	T	C	0.1511	-0.0797368	0.0115978	6.19e-12	8.41e-26	RAB11FIP2(-191.2kb)	N	N	N	Y	7	1	rs7098111	1	rs7098111		Open Target: Pigmentation: skin and hair colour (via rs11198112 (LD=0.57) in Adhikari K 2019 PMID:30664655), freckles (via rs10444039 (LD=0.99) in Endo C 2018 PMID: 29895819), Low tan response(rs35563099, LD=0.98,Visconti A 2018, PMID:29739929), sunn burns ( rs11198112, LD=0.98, Kichaev G 2018, PMID:30595370)
rs10766301	52	11:16217413:C:T	11	16217413	16015492	16228791	T	C	0.3847	0.0543221	0.00861931	2.93e-10	9.5e-31	SOX6(0)	N	N	N	Y	26	1	rs10766301	1	rs10766301		Open Target: Pigmentation: skin colour, tanning and sunburn (in UKB and in Kichaev G 2018 via rs2953060 (LD=0.60)
rs174570	53	11:61597212:C:T	11	61597212	61597212	61601908	T	C	0.16	-0.0806078	0.0127606	2.67e-10	2.49e-11	FADS2(0) |FADS1(+12.68kb)	N	N	N	Y	4	1	rs174570	1	rs174570		Open Target: Direct effects/itself SNP: LDL cholesterol, total cholesterol and Triglycerides (Willer CJ 2013, PMID:24097068) & total cholesterol (PMID:19060911, Aulchenko YS (2008) & PMID:31393916, Andaleon A (2019)); indirect/other SNPs: PUFA levels in Dorajoo R 2015 PMID: 26584805 for Plasma omega-6 PUFA levels;gamma-linolenic acid( rs174546, LD=0.96 & rs174537, LD=0.95) & arachidonic acid(rs17…
rs479777	54	11:64107477:C:T	11	64107477	64012910	64141771	C	T	0.34	0.0661121	0.00902443	2.37e-13	2.63e-39	CCDC88B(-0.212kb)|PRDX5(+18.18kb)	Y	Y	N	-	37	1	rs479777	1	rs479777		OpenTarget: in LD (0.978) with lead rs663743 (BCC & KC) in Liyanage UE 2019 PMID:31174203; self SNP; Medication use (thyroid preparations) PMID:31015401 Wu Y (2019)
rs633800	55	11:65638719:A:G	11	65638719	65412467	65781195	A	G	0.497	-0.0668794	0.00853626	4.7e-15	5.19e-39	EFEMP2(0)	Y	N	N	-	101	1	rs633800	1	rs633800		OpenTarget: in LD (0.88) with lead rs10896064 (BCC) in Liyanage UE 2019 PMID:31174203
rs2924552	56	11:68889367:C:T	11	68889367	68866914	69083307	T	C	0.4125	0.0608466	0.00874731	3.5e-12	2.43e-08	TPCN2(+31.3kb)	N	N	N	Y	45	2	rs2924552;rs12291476	2	rs2924552;rs12291476		Open Target: Pigmentation; skin colour, hair colour UKB (NEALE) no other interesting phenotype
rs10830255	57	11:89044525:A:C	11	89044525	88214071	90604217	C	A	0.3449	0.171097	0.00883627	1.58e-83	1.47e-182	NOX4(-13kb)|TYR(+15.6kb)	Y	Y	Y	-	1202	15	rs308777;rs10160635;rs117554112;rs6416019;rs643324;rs7121922;rs7927996;rs10830255;rs3897708;rs16912266;rs142070747;rs2304500;rs116892004;rs7948060;rs77367778	15	rs308777;rs10160635;rs117554112;rs6416019;rs643324;rs7121922;rs7927996;rs10830255;rs3897708;rs16912266;rs142070747;rs2304500;rs116892004;rs7948060;rs77367778		OpenTarget: in LD (0.55) with lead rs1126809 (BCC, KC&SCC) in Liyanage UE 2019 PMID:31174203, rs1126809 for BCC in Chahal 2016 PMID: 27539887, rs1126809 (SCC) in Asgari MM (2016) PMID:26829030, rs1126809 for SCC in Chahal 2016 PMID:27424798
rs4409785	58	11:95311422:C:T	11	95311422	95311260	95320808	C	T	0.1899	-0.0727377	0.0112345	9.51e-11	6.59e-23	FAM76B(-190.7kb)	N	N	N	Y	3	1	rs4409785	1	rs4409785		Open Target: itself SNP: Medication use (thyroid preparations) PMID:31015401 Wu Y (2019), autoimmune traits;hypothyrodism in PMID:30595370 Kichaev G (2018)), Rheumatoid athritis in PMID:24390342 Okada Y (2013) and vitiligo in PMID:22561518 Jin Y (2012)
rs73008229	59	11:108187689:A:G	11	108187689	108039042	108363562	A	G	0.163	-0.0706623	0.0121117	5.4e-09	0.0340677	ATM(0)	N	N	N	Y	50	1	rs73008229	1	rs73008229		Open Target: itself SNP: naevus count or cutaneous melanoma in PMID:30429480 Duffy DL (2018), and cutaneous melanoma via rs1801516 (LD=0.99) in PMID:21983787 Barrett JH (2011) & in PMID:28212542 Ransohoff KJ (2017)
rs11170164	60	12:52913668:C:T	12	52913668	52698931	53123280	T	C	0.06759	0.175083	0.0157859	1.39e-28	7.69e-137	KRT5(0)	Y	Y	Y, TWAS	-	269	3	rs639790;rs11170164;rs7976238	3	rs639790;rs11170164;rs7976238	Liyanage UE 2019 PMID:31174203; Stacey 2015 PMID: 25855136, Chahal 2016 PMID: 27539887
rs10876864	61	12:56401085:A:G	12	56401085	56369506	56478658	A	G	0.4085	0.0545518	0.00862678	2.56e-10	2.11e-21	IKZF4(-13.6kb)|SUOX(+1.776kb)	N	N	N	Y	33	1	rs10876864	1	rs10876864		Open Target: itself SNP: vitiligo(autoimmune) in PMID:22951725 Tang XF (2012), via LD; smoking: lifetime smoking index(rs7297175 (LD=0.92), in PMID:31689377 Wootton RE (2019)), ever vs never status (rs772921 (LD=0.72), in PMID:30643258 Karlsson Linner R (2019) ), smoking initiation (rs4759229 (LD=0.66) in PMID:30643251 Liu M (2019)) & autoimmune traits: T1D (rs1701704 (LD=0.71), in PMID:18198356 …
rs17425489	62	12:89015138:A:G	12	89015138	88406294	89015138	A	G	0.09245	-0.0908835	0.014578	4.54e-10	0.00709684	KITLG(+40.89kb)	N	N	N	Y	3	2	rs76617988;rs17425489	2	rs76617988;rs17425489		Open target: pigmenation traits in UKB (NEALE)
rs3213737	63	12:96379806:A:G	12	96379806	96363986	96384345	A	G	0.4344	-0.0613704	0.00864928	1.29e-12	3.72e-27	HAL(0)	N	Y	N	-	13	1	rs3213737	1	rs3213737	Liyanage UE 2019 PMID:31174203	BCC(UL P=1.31E-7)
rs10774625	64	12:111910219:A:G	12	111910219	111833788	112059557	G	A	0.4771	0.0534589	0.00854956	4.03e-10	1.68e-05	ATXN2(0)	N	N	N	Y	7	1	rs10774625	1	rs10774625		Open target: self for Hypothyroidism in PMID:27182965 Pickrell JK (2016), via rs7137828(LD=0.966) for Diastolic blood pressure in PMID:27841878 Hoffmann TJ (2016), via rs7137828 (LD=0.950) for Systolic blood pressure in PMID:30595370 Kichaev G (2018), via rs3184504(LD=0.950) for T1D in PMID:25751624 Onengut-Gumuscu S (2015) & for SBP in PMID:29455858 Sung YJ (2018) & for CVD in PMID:30595370 Kich…
rs11059675	65	12:122668326:A:G	12	122668326	122654382	122668326	A	G	0.4414	-0.0491161	0.0086184	1.21e-08	4.56e-16	LRRC43(0) |IL31(+9.58kb)	N	N	N	Y	3	1	rs11059675	1	rs11059675		Open target: self for Psoriasis in PMID:28537254 Tsoi LC (2017), rs7968808 (LD= 0.983) for Eczema in PMID:30595370 Kichaev G (2018)
rs7301141	66	12:133138503:A:G	12	133138503	133137400	133139530	G	A	0.4563	0.0518571	0.00892402	6.21e-09	1.72e-13	FBRSL1(0)	N	N	N	Y	5	1	rs7301141	1	rs7301141		Open target via rs111599055 (LD=0.532) for Prostate cancer (early onset) in PMID:29892016 Schumacher FR (2018)
rs9549317	67	13:113535742:A:G	13	113535742	113532990	113547246	G	A	0.4662	-0.0637567	0.00867164	1.95e-13	4.44e-29	ATP11A(0)	Y	Y	N	-	17	1	rs9549317	1	rs9549317		OpenTarget: in LD (0.911) with lead rs1765871(BCC & KC) in Liyanage UE 2019 PMID:31174203
rs77100309	68	14:75935908:A:G	14	75935908	75923650	75941912	A	G	0.05964	0.101221	0.0165005	8.55e-10	3.4e-28	JDP2(0)	Y	Y	N	-	12	1	rs77100309	1	rs77100309	Liyanage UE 2019 PMID:31174203
rs1136165	69	14:103988180:G:T	14	103988180	103853367	104010198	T	G	0.3767	0.0540827	0.00887582	1.11e-09	5.08e-11	CKB(0)	N	N	N	Y	39	1	rs1136165	1	rs1136165		Open target: self for BMI in PMID:30595370 Kichaev G (2018)), and pigmentation via rs55859054 (LD=0.891) for hair colour in PMID:30531825 Morgan MD (2018), rs3825566 (LD= 0.875) for hair colour in PMID:30595370 Kichaev G (2018),
rs79743671	70	15:28319648:A:G	15	28319648	27998821	28321568	A	G	0.0835	-0.141773	0.0183592	1.14e-14	1.23e-11	OCA2(0)	N	Y	N	-	100	3	rs989869;rs144244730;rs79743671	3	rs989869;rs144244730;rs79743671		Open target: pigmenation traits in UKB (NEALE)	Eye colouor and pigmentatin locus; likely removed by MTAG and you are seeing cryptic LD - see rs12913832; blue/brown eyes in Eur; also see rare higher penetrance SNPs like rs1800407 which have been associated with eye colour, pigmentation an SCC in Liyanage 2019 and elsewhere
rs7498985	71	16:90103117:A:G	16	90103117	88688953	90168481	A	G	0.4414	0.138808	0.00856163	4.1e-59	5.03e-97	GAS8(0)	Y	Y	Y	-	573	24	rs72809488;rs2879901;rs2926777;rs4129789;rs1531884;rs3096294;rs3114901;rs117984432;rs2911266;rs12929292;rs79878470;rs466045;rs2271913;rs149908136;rs16965867;rs76820443;rs117185371;rs117849137;rs4785591;rs36233537;rs117732683;rs9936896;rs7498985;rs62054657	24	rs72809488;rs2879901;rs2926777;rs4129789;rs1531884;rs3096294;rs3114901;rs117984432;rs2911266;rs12929292;rs79878470;rs466045;rs2271913;rs149908136;rs16965867;rs76820443;rs117185371;rs117849137;rs4785591;rs36233537;rs117732683;rs9936896;rs7498985;rs62054657		Open target: Skin cancer in UKB (NEALE SAIGE_172_melanoma) and pigmenation traits in UKB (NEALE)	MC1R - rs1805007, rs1805008 etc will have been removed by MTAG, and one of these red hair alleles will be in LD with this SNP.
rs35850753	72	17:7578671:C:T	17	7578671	7417640	7578671	T	C	0.02485	0.269877	0.0315936	1.32e-17	3.36e-38	TP53(0)	Y	Y	N	-	4	1	rs35850753	1	rs35850753	Liyanage UE 2019 PMID:31174203	Open target: Skin cancer in UKB (NEALE SAIGE_172_melanoma) and Anthropometric measurements in UKB (NEALE)	In LD (r2=0.43) with rs78378222 for TP53 for KC MTAG and BCC in Linayage
rs4807000	73	19:4831878:A:G	19	4831878	4798593	4837557	G	A	0.4046	0.0633929	0.00887058	8.91e-13	4.19e-49	TICAM1(+0.124kb)|PLIN3(-6.467kb)	Y	Y	N	-	23	1	rs4807000	1	rs4807000		OpenTarget: in LD (0.873) with lead rs10424978 (BCC & KC) in Liyanage UE 2019 PMID:31174203, rs10425559 for BCC in Chahal 2016 PMID: 27539887
rs2082481	74	19:50151226:A:G	19	50151226	49987811	50182697	A	G	0.2575	0.0664393	0.0100817	4.4e-11	2.2e-29	SCAF1(0)	Y	N	N	-	24	1	rs2082481	1	rs2082481	Liyanage UE 2019 PMID:31174203	Open Target: in LD (0.98) with rs2304206 for vitiligo in PMID:27723757 Jin Y (2016), LD (0.995) with rs7508148 for Schizophrenia in PMID:29483656 Pardinas AF (2018)	in LD(r2=0.24) with rs7508601 for BCC in Linayage
rs214793	75	20:2285705:C:T	20	2285705	2148403	2324291	T	C	0.163	-0.165656	0.011129	4.12e-50	1.11e-223	TGM3(0)	Y	Y	N	-	131	4	rs6106323;rs6113392;rs214793;rs6048276	4	rs6106323;rs6113392;rs214793;rs6048276		OpenTarget: in LD (0.98) with lead rs214803 (BCC & KC) in Liyanage UE 2019 PMID:31174203, rs214785(LD=1.00) for BCC in Chahal 2016 PMID: 27539887 & rs214782 (LD=0.99) for BCC in Stacey 2015 PMID: 25855136 & PMID:24403052 Stacey SN (2014) & rs6082600 (LD=0.77) for KC in PMID:29739929 Visconti A (2018)
rs8114927	76	20:35050323:C:T	20	35050323	30698922	35965908	C	T	0.03777	-0.294779	0.0162548	1.69e-73	9.91e-103	DLGAP4(0)	Y	Y	Y	-	2375	24	rs296471;rs6057602;rs2274343;rs2424949;rs2424952;rs3818222;rs1570033;rs4911318;rs34879158;rs2747565;rs2626551;rs4911134;rs2092477;rs4911405;rs6058107;rs6141533;rs666210;rs2425038;rs6088788;rs6120997;rs1001043;rs6060891;rs8114927;rs34431906	24	rs296471;rs6057602;rs2274343;rs2424949;rs2424952;rs3818222;rs1570033;rs4911318;rs34879158;rs2747565;rs2626551;rs4911134;rs2092477;rs4911405;rs6058107;rs6141533;rs666210;rs2425038;rs6088788;rs6120997;rs1001043;rs6060891;rs8114927;rs34431906	Liyanage UE 2019 PMID:31174203	Open Target: Pigmentation: skin colour, tanning and sunburn (in UKB by NEALE)	in LD (r2=0.39) with rs75653149) for BCC, KC , SCC in Linayage
rs11908416	77	20:49392745:A:G	20	49392745	49391906	49407107	A	G	0.2296	-0.073336	0.01006	3.1e-13	8.59e-39	BCAS4(-18.68kb)|PARD6B(+22.47kb)	Y	Y	N	-	7	1	rs11908416	1	rs11908416		OpenTarget: in LD with lead rs62202837 (LD=0.98) for BCC & KC in Liyanage UE 2019 PMID:31174203
rs2849695	78	21:43083543:C:T	21	43083543	43080629	43097806	C	T	0.4125	-0.074572	0.00881515	2.68e-17	8.48e-80	LINC00111(-15.92kb)	Y	Y	N	-	26	1	rs2849695	1	rs2849695		OpenTarget: in LD with lead rs2776353 (LD=0.64) for BCC and rs2776348 (LD=0.72) for KC in Liyanage UE 2019 PMID:31174203 & in rs2776353 (LD=0.64) for BCCPMID:27539887 Chahal HS (2016)
CHR - chromosome BP - base pair position EA - effect allele NEA - non-effect allele MAF - minor allele frequency OR -odds ratio SE - standard error
KC - keratinocyte cancer BCC- basal cell carcinoma SCC - squamous cell carcinoma
n - numner GWAS - genome wide association study SNPs - single nucleotide polymorphisms ind- independent Sig - significant
LD - Linkage disequilibrium mtag - multitrait GWAS
