# Supplementary material for: A multi-phenotype analysis reveals 19 susceptibility loci for basal cell carcinoma and 15 for squamous cell carcinoma
Source: Nat Commun. 2022 Dec 10;13:7650. doi: 10.1038/s41467-022-35345-8 (PMC9741635; doi:10.1038/s41467-022-35345-8)
Supplement: Supplementary file 8 — Supplementary Data 5 [file 41467_2022_35345_MOESM8_ESM.xlsx]

## Sheet: Sheet1
Supplementary Data 5: Squamous cell carcinoma loci from the MTAG analysis
rsID	Genomic locus	uniqID	CHR	BP	start	end	EA	NEA	MAF	log (OR)	se	P (mtag)	P (23andMe)	Nearest gene(s) and distance (kb)	Known_SCC	Known_KC	Known_BCC	Novel_replicated	nGWASSNPs	nIndSigSNPs	IndSigSNPs	nLeadSNPs	LeadSNPs	Comments: Publication, open target and GWAS catalog findings
rs74562379	1	1:8269962:C:T	1	8269962	8269962	8269962	T	C	0.04871	0.0889815	0.0142404	4.14e-10	0.140431	SLC45A1(-108.2kb)	N	N	N	-	1	1	rs74562379	1	rs74562379	Open Target: Pigmenation and balding via LD with rs80293268(LD=0.501) for hair colour in PMID:30595370 Kichaev G (2018) and in PMID:29662168 Hysi PG (2018), and male pattern baldness in PMID:30595370 Kichaev G (2018) and PMID:30573740 Yap CX (2018) , skin colour and balding pattern in UKB (NEALE)
rs942457	2	1:17739586:A:G	1	17739586	17708349	17780529	A	G	0.3688	0.0484728	0.00551711	1.55e-18	6.48e-09	RCC2(0)	N	Y	Y	-	37	1	rs942457	1	rs942457	OpenTarget: in LD (0.917) with lead rs7528427 for BCC & rs730153(LD0.917) for KC in Liyanage UE 2019 PMID:31174203, rs57142672(LD=0.929) for BCC in Chahal 2016 PMID: 27539887 & rs7538876 (LD=0.916) for BCC in Stacey 2015 PMID: 25855136 & in Stacey 2014 PMID: 24403052 & in Stacey SN (2008) PMID:18849993
rs3768321	3	1:40035928:G:T	1	40035928	39995074	40038571	T	G	0.1879	0.0408514	0.00673608	1.32e-09	0.00203924	PABPC4 (0)	N	N	N	-	13	1	rs3768321	1	rs3768321	Open Target: Cardiometabolic biomarkers, lead SNP for HDL cholesterol in PMID:30275531 Klarin D (2018), (cholesterol, BMI) via lead rs17513135 (LD=0.740) for HDL cholesterol in PMID:29507422 Hoffmann TJ (2018), rs4660293(LD=0.726) for HDL Cholesterol in PMID:24097068 Willer CJ (2013), rs2296172(LD=0.587) for T2D in PMID:29632382 Mahajan A (2018), rs112566467(LD=0.530) for BMI in PMID:30595370 Kic…
rs12142181	4	1:41912985:C:T	1	41912985	41912138	41912985	T	C	0.07952	-0.053936	0.00966663	2.41e-08	0.0370692	EDN2(-31.46kb)	N	N	N	Y	2	1	rs12142181	1	rs12142181	Open Target: No genome-wide significant before
rs61768408	5	1:44220747:A:G	1	44220747	44220747	44220747	A	G	0.2515	-0.0333623	0.0060888	4.27e-08	0.0539948	ST3GAL3(0)	N	N	N	-	1	1	rs61768408	1	rs61768408	Open Target: EA & cognitive performance in PMID:30038396 Lee JJ (2018) via rs2819336(LD=0.522), EA (yrs of education) via rs12410444(LD=0.744) in PMID:27225129 Okbay A (2016), & via rs56319043(LD=0.941) for Cigarettes smoked per day in PMID:30643251 Liu M (2019)
rs17391694	6	1:78623626:C:T	1	78623626	77919310	78640339	T	C	0.09642	0.0540346	0.00769055	2.12e-12	0.0399758	GIPC2(+20.51kb)	N	N	N	Y	25	2	rs7542588;rs17391694	2	rs7542588;rs17391694	Open Target: self SNP: height in PMID:25282103 Wood AR (2014) & in PMID:20881960 Lango Allen H (2010); hair colour via rs34517439 (LD=0.581) in PMID:30595370 Kichaev G (2018), BMI via rs12401738(LD=0.555) in PMID:25673413 Locke AE (2015) & rs4130548(LD= 0.900) in PMID:30108127 Hoffmann TJ (2018), Psoriasis via rs34517439(LD=0.581) in PMID:28537254 Tsoi LC (2017), fat free via rs34517439 (LD=0.581…
rs4573558	7	1:98456907:A:C	1	98456907	98395881	98507718	A	C	0.165	0.0429873	0.00719963	2.36e-09	0.515272	MIR137HG(0)	N	N	N	-	81	1	rs4573558	1	rs4573558	Open Target: EA & cognitive performance in PMID:30038396 Lee JJ (2018) via rs10875121(LD=0.922) & rs4506495(LD=0.915), Schizophrenia via rs2660304(LD=0.720) in PMID:29483656 Pardinas AF (2018) and in PMID:26198764 Goes FS (2015) & via rs1702294(LD=0.722) in PMID:31268507 Periyasamy S (2019) & in PMID:25056061 Ripke S (2014), via rs1198589(LD=0.879) for schizo in PMID:30285260 Ikeda M (2018) & PMI…
rs6689641	8	1:110720400:A:G	1	110720400	110683475	110728251	G	A	0.4692	0.0353587	0.00538924	5.35e-11	2.33e-22	SLC6A17(0)	N	Y	N	-	25	1	rs6689641	1	rs6689641	Open Target: self SNP: Pigmentation (skin colour & tanning in UKB - NEALE) & KC via rs535930(LD=0.979) in PMID:31174203 Liyanage UE (2019)
rs7534124	9	1:150739073:C:T	1	150739073	150170113	151091290	T	C	0.4881	0.0553263	0.00538297	8.85e-25	8.44e-36	CTSS(+0.64kb)	N	N	N	-	417	3	rs144581493;rs12121966;rs7534124	3	rs144581493;rs12121966;rs7534124	Open Target: self SNP: Pigmentation (skin colour & tanning in UKB - NEALE), via rs7412746(LD=0.905) for melanoma in PMID:28212542 Ransohoff KJ (2017) & in PMID:21983785 Macgregor S (2011), & via rs72704658(LD=0.638) for Nevus count or cutaneous melanoma
rs12129500	10	1:154423764:C:T	1	154423764	154395946	154524973	C	T	0.4513	-0.0319419	0.00541254	3.6e-09	0.262384	IL6R(0)	N	N	N	-	27	2	rs12129500;rs12144146	2	rs12129500;rs12144146	Open Target: self SNP: CAD in PMID:29212778 van der Harst P (2017) & Atrial fibrillation in PMID:30061737 Nielsen JB (2018)
rs80272044	11	1:159715989:A:G	1	159715989	159715989	159715989	G	A	0.02187	0.133493	0.0231251	7.8e-09	0.427939	CRP(+31.61kb)	N	N	N	-	1	1	rs80272044	1	rs80272044	Open Target: No genome-wide significant before
rs115383270	12	1:161531340:A:G	1	161531340	161485259	161671306	A	G	0.0835	0.0702044	0.0103926	1.43e-11	0.789906	FCGR3A(+10.93kb)|FCGR2C(-19.79kb)	N	N	N	-	21	1	rs115383270	1	rs115383270	Open Target: in LD with lead SNP rs373579(LD=0.503) for total cholesterol levels & LDL cholesterol levels in PMID:29507422 Hoffmann TJ (2018)
rs3851290	13	1:205149508:C:T	1	205149508	205015284	205269501	T	C	0.3936	-0.0394892	0.00555509	1.17e-12	0.000480686	DSTYK(0)	N	N	N	Y	80	1	rs3851290	1	rs3851290	Open Target: self SNP: Pigmentation (skin and hair colour & tanning in UKB-NEALE) & via rs3795556(LD=0.568) for eye colour in PMID:30664655 Adhikari K (2019)
rs1260326	14	2:27730940:C:T	2	27730940	27730940	27730940	C	T	0.4105	-0.0301217	0.00546592	3.57e-08	0.00398831	GCKR(0)	N	N	N	Y	1	1	rs1260326	1	rs1260326	Open Target: self SNP: Triglycerides & total Cholesterol in PMID:24097068 Willer CJ (2013)
rs1800440	15	2:38298139:C:T	2	38298139	38258827	38417508	C	T	0.1958	-0.0549657	0.00685683	1.09e-15	1.1e-21	CYP1B1(0)	N	Y	Y	-	45	1	rs1800440	1	rs1800440	Liyanage UE 2019 PMID:31174203
rs1830298	16	2:202181247:C:T	2	202181247	202112471	202241907	T	C	0.2833	-0.0523921	0.0060528	4.89e-18	1.14e-33	ALS2CR12(0)	N	Y	Y	-	96	1	rs1830298	1	rs1830298	OpenTarget: in LD (1.00) with lead rs6714430 (BCC) & LD(1.00) with lead rs6743068 (KC) in Liyanage UE 2019 PMID:31174203; LD with rs2080303 (1.00) for BCC in Chahal 2016 PMID: 27539887; LD with rs3769823(0.767) for BCC in Lin Y 2017 PMID:28177523; LD with rs3769823(0.767) for KC in Visconti A 2018 PMID:29739929 & self:Melanoma in UKB & via rs13016963(LD=0.62) for melanoma in PMID:21983787 Barrett…
rs11927183	17	3:58387480:C:T	3	58387480	58337723	58426047	C	T	0.3767	0.0339169	0.00552313	8.21e-10	0.567759	PXK(0)	N	N	N	-	8	1	rs11927183	1	rs11927183	Open Target in LD (0.997) with lead SNP rs56384862 for BMI in PMID:29273807 Turcot V (2017)
rs9878566	18	3:156493213:C:T	3	156493213	156491160	156513408	T	C	0.4761	0.0335931	0.00535419	3.52e-10	1.06e-15	LINC00886(0)	N	N	N	Y	8	1	rs9878566	1	rs9878566	Open Target: self SNP: Pigmentation (skin colour & sunburns UKB - NEALE), & via rs9818780(LD=1.00) for sunburns in PMID:30595370 Kichaev G (2018)
rs17383291	19	4:72605410:G:T	4	72605410	72584829	72754943	G	T	0.0507	-0.0726553	0.0111241	6.52e-11	0.245844	GC(-2kb)|SLC4A4(+167.6kb)	N	N	N	-	20	2	rs222053;rs17383291	2	rs222053;rs17383291	Open Target: self SNP: Vitamin D levels in PMID:29343764 Jiang X (2018)
rs10006766	20	4:88160018:A:G	4	88160018	88159088	88181529	G	A	0.2237	-0.0359136	0.00631482	1.29e-08	0.999004	KLHL8(+18.26kb	N	N	N	-	16	1	rs10006766	1	rs10006766	Open Target in LD (0.751) with lead SNP rs10001545 for Aspartate aminotransferase levels & Alanine transaminase levels & with rs35469118(LD=0.705) for Triglyceride levels in PMID:29403010 Kanai M (2018); & rs10029254(LD=0.984) for total cholesterol in PMID:30275531 Klarin D (2018) & via rs6834314(LD=0.696) for alanine transaminase(liver enzyme) in PMID:22001757 Chambers JC (2011)
rs35225200	21	4:103146888:A:C	4	103146888	102865304	103387094	C	A	0.09245	0.0822817	0.00979093	4.32e-17	0.281154	SLC39A8(-25.31kb)	N	N	N	-	44	1	rs35225200	1	rs35225200	Open Target in LD (0.848) with lead SNP rs13107325 for HDL cholesterol in PMID:30275531 Klarin D (2018) & for BMI in PMID:30239722 Pulit SL (2018) & in PMID:29273807 Turcot V (2017) & in PMID:30595370 Kichaev G (2018) & for SBP in PMID:30595370 Kichaev G (2018) & in PMID:27841878 Hoffmann TJ (2016)
rs7713279	22	5:33928902:G:T	5	33928902	33832433	33940989	G	T	0.169	-0.0868337	0.00800545	2.06e-27	4.52e-50	RXFP3(-7.588kb)|SLC45A2(-15.82kb)	N	N	N	-	83	3	rs6414860;rs889325;rs7713279	3	rs6414860;rs889325;rs7713279	Open Target: self SNP: Pigmentation (skin & hair colour, tanning, sunburns in UKB - NEALE), & via rs28777(LD=0.571) for Skin, hair and eye pigmentation in PMID:30664655 Adhikari K (2019), via rs183671 (LD=0.564) for hair colour in PMID:26926045 Adhikari K (2016), & via rs35397(LD=0.588) for skin pigmentation in PMID:31315583 Lona-Durazo F (2019)
rs194493	23	5:72347527:G:T	5	72347527	71949079	72411777	G	T	0.4513	-0.0387632	0.00535429	4.5e-13	0.995933	FCHO2(0)	N	N	N	-	113	1	rs194493	1	rs194493	Open Target in LD (0.996) with lead SNP rs628401 for Aspartate aminotransferase levels in PMID:29403010 Kanai M (2018)
rs6889986	24	5:90207399:A:G	5	90207399	90182824	90303339	A	G	0.4443	-0.0408577	0.00545304	6.75e-14	0.0258823	GPR98(0)	N	N	N	Y	26	1	rs6889986	1	rs6889986	Open Target: self SNP: Pigmentation (skin & hair colour in UKB - NEALE), & via rs60325490(LD=0.689) in PMID:30595370 Kichaev G (2018) for hair colour & via rs6860111 (LD=0.692) for hair colour (blond vs brown/lack) in PMID:30531825 Morgan MD (2018)
rs251465	25	5:149196090:A:C	5	149196090	149191111	149213456	C	A	0.2594	-0.0533733	0.00621658	9.03e-18	1.85e-16	PPARGC1B(0)	N	Y	Y	-	20	1	rs251465	1	rs251465	Open Target: self SNP: Pigmentation (skin colour, sunburns, tanning UKB - NEALE), & in LD(0.836) with lead SNP rs109077 (BCC) & LD(0.816) with lead rs17110447 (KC) in Liyanage UE 2019 PMID:31174203; & via rs251464(LD=0.995) for low tan response in PMID:29739929 Visconti A (2018) & in PMID:30429480 Duffy DL (2018) for Nevus count or cutaneous melanoma & via rs251468(LD=1.00) for freckles in PMID:2…
rs2797305	26	6:390658:C:T	6	390658	383649	463753	T	C	0.1282	-0.0638817	0.00931136	6.86e-12	3.16e-45	IRF4(-1.08kb)	N	N	N	-	23	2	rs2797305;rs9405675	2	rs2797305;rs9405675	Open Target: self SNP: Pigmentation (skin & hair colour, tanning, sunburns in UKB - NEALE) & LD with eosinophil count SNPs
rs532965	27	6:32577973:G:T	6	32577973	32055486	33155602	G	T	0.1561	0.0596335	0.00682406	2.36e-18	8.45e-06	HLA-DRB1(+20.36kb)|HLA-DQA1(-27.21kb)	Y	Y	Y	-	58	6	rs41268899;rs56245106;rs532965;rs28383322;rs3830058;rs2855430	6	rs41268899;rs56245106;rs532965;rs28383322;rs3830058;rs2855430	Open Target: self SNP: Rheumatoid arthritis(RA) in UKB: then via rs3104413(LD=0.967) for RA in PMID:25014791 Govind N (2014) & via rs660895(LD=0.673) in PMID:17804836 Plenge RM (2007) & in PMID:23143596 Eyre S (2012) for RA & via rs3763309(LD=0.572) for RA in PMID:24449572 Orozco G (2014)
rs72928038	28	6:90976768:A:G	6	90976768	90976768	91005743	A	G	0.1799	-0.0399159	0.00698378	1.09e-08	2.48e-33	BACH2(0)	N	Y	Y	-	2	1	rs72928038	1	rs72928038	Liyanage UE 2019 PMID:31174203
rs9398803	29	6:126683594:A:G	6	126683594	126657472	126943630	G	A	0.4742	-0.0375931	0.00534916	2.1e-12	0.620914	CENPW(0)	N	N	N	-	96	1	rs9398803	1	rs9398803	Open Target: self SNP: male pattern baldness in PMID:29146897 Pirastu N (2017) & PMID:28196072 Hagenaars SP (2017)
rs117132860	30	7:17134708:A:G	7	17134708	17134708	17238316	A	G	0.0169	0.151664	0.0169356	3.39e-19	3.95e-56	AGR3(+213.1kb)|AHR(-203.6kb)	Y	N	N	-	2	1	rs117132860	1	rs117132860	Chahal 2016 PMID:27424798
rs35332062	31	7:73012042:A:G	7	73012042	72856269	73037956	A	G	0.1183	-0.0463984	0.00798081	6.11e-09	0.0526487	MLXIPL(0)	N	N	N	-	33	1	rs35332062	1	rs35332062	Open Target: Triglyceride levels via rs79624003(LD=1.00) in PMID:30698716 de Vries PS (2019) & rs71405 (LD=0.873) in PMID:24097068 Willer CJ (2013)
rs4075359	32	8:9487813:C:T	8	9487813	8166162	11444516	C	T	0.3499	-0.040001	0.00558985	8.31e-13	0.888101	TNKS(0)	N	N	N	-	263	3	rs7005904;rs4075359;rs2618451	3	rs7005904;rs4075359;rs2618451	Open Target: EA via rs11249939(LD=0.798) in PMID:30595370 Kichaev G (2018)
rs77758638	33	8:42014917:C:T	8	42014917	42014917	42014917	T	C	0.1143	0.0446287	0.00814959	4.35e-08	3.42e-05	AP3M2(0)	N	N	N	Y	1	1	rs77758638	1	rs77758638	Open Target: via rs113060680(LD=0.926) for pigmentation(hair colour & tanning) in PMID:30531825 Morgan MD (2018)
rs2737205	34	8:116610180:C:T	8	116610180	116491133	116645056	C	T	0.4205	-0.0350652	0.00539146	7.83e-11	3.56e-48	TRPS1(0)	N	N	Y	-	123	1	rs2737205	1	rs2737205	Open Target: via rs2721936(LD=0.878) for BCC in PMID:31174203 Liyanage UE (2019)
rs1137134	35	9:12712157:A:G	9	12712157	12519087	12775488	A	G	0.4245	0.0524173	0.00546937	9.35e-22	2.24e-13	TYRP1(+1.891kb)	Y	N	N	-	194	1	rs1137134	1	rs1137134	Open Target: self SNP pigmentation ie hair colour + skin colour in PMID:30595370 Kichaev G (2018)
rs2153271	36	9:16864521:C:T	9	16864521	16661092	16955428	T	C	0.4195	0.075	0.005505	2.88e-42	2.88e-123	BNC2(0)	Y	Y	Y	-	327	4	rs10962599;rs10120880;rs117846007;rs2153271	4	rs10962599;rs10120880;rs117846007;rs2153271	Liyanage UE 2019 PMID:31174203; Chahal 2016 PMID: 27424798, Stacey 2014 PMID: 24403052, Stacey 2009 PMID: 19578363: Sarin et al 2020
rs10811645	37	9:22049656:A:G	9	22049656	21998660	22072719	A	G	0.495	-0.0398452	0.0053496	9.46e-14	4.72e-08	CDKN2B-AS1(0)|CDKN2A(+55.17kb)|CDKN2B(+40.34kb)	N	Y	Y	-	21	1	rs10811645	1	rs10811645	OpenTarget: in LD (0.977) with lead rs7874604 (BCC & KC) in Liyanage UE 2019 PMID:31174203, rs7874604(LD=0.977) for BCC in Chahal 2016 PMID: 27539887 & rs2151280 (LD=0.946) for BCC in Stacey 2015 PMID: 25855136 & in Stacey 2014 PMID: 24403052
rs17657502	38	10:18227452:C:T	10	18227452	17642806	18298435	T	C	0.1779	0.0659664	0.00699662	4.17e-21	0.868051	MRC1(+27.36kb)|SLC39A12(-13.32kb)	N	N	N	-	62	4	rs4748391;rs117011309;rs17657502;rs2148598	4	rs4748391;rs117011309;rs17657502;rs2148598	Open Target: no interesting phenotypes for association at GW
rs1408579	39	10:101912194:C:T	10	101912194	101162881	102116914	T	C	0.4811	-0.0443708	0.00534145	9.82e-17	0.11834	ERLIN1(0)	N	N	N	-	107	3	rs17491356;rs1408579;rs1502593	3	rs17491356;rs1408579;rs1502593	Open Traget: self SNP: HDL cholesterol in PMID:30275531 Klarin D (2018) & cognitive ability in PMID:29844566 Davies G (2018)
rs35563099	40	10:119572403:C:T	10	119572403	119561969	119573178	T	C	0.1531	-0.046459	0.00721279	1.19e-10	5.43e-26	RAB11FIP2(-192kb)	N	N	N	Y	6	1	rs35563099	1	rs35563099	Open Traget: self SNP: Pigmentation (skin colour, tanning, sunburns) in UKB NEALE & also self(rs35563099) for low tan response in PMID:29739929 Visconti A (2018), & via rs11198112(LD=0.992) for sunburns in PMID:30595370 Kichaev G (2018), via rs10444039(LD=0.989) for freckles in PMID:29895819 Endo C (2018) & skin/hair pigmentation in PMID:30664655 Adhikari K (2019) via rs11198112(LD=0.568)
rs4757269	41	11:14836192:A:C	11	14836192	14431709	15911414	C	A	0.4463	-0.0338989	0.00541294	3.79e-10	0.491232	PDE3B(0)	N	N	N	-	58	2	rs4757269;rs1440705	2	rs4757269;rs1440705	Open Target: via rs1879888(LD=0.675) for SBP in PMID:30595370 Kichaev G (2018), via rs1037378(LD=0.541) for HDL cholesterol, & rs12787709(LD=0.683) for DBP in PMID:27841878 Hoffmann TJ (2016)
rs2924552	42	11:68889367:C:T	11	68889367	68839334	69083307	T	C	0.4125	0.048993	0.00546677	3.19e-19	3.94e-06	TPCN2(+31.3kb)	N	N	N	Y	52	4	rs61746574;rs3829241;rs2924552;rs12291476	4	rs61746574;rs3829241;rs2924552;rs12291476	Open Target: self SNP: Pigmentation (hair and skin) in UKB NEALE
rs12274090	43	11:72512097:C:T	11	72512097	72512097	72512097	T	C	0.4036	-0.0301535	0.00552346	4.78e-08	0.50344	STARD10(+7.347kb)|ATG16L2(-13.35kb)	N	N	N	-	1	1	rs12274090	1	rs12274090	Open Target: via rs7121935(LD=0.985) for C-Reactive Protein in PMID:30388399 Ligthart S (2018)
rs10899466	44	11:78013674:A:G	11	78013674	77909014	78285096	A	G	0.1769	-0.0612785	0.00741937	1.47e-16	0.000255448	GAB2(0)	N	N	N	Y	446	1	rs10899466	1	rs10899466	Open Target: via rs10899501(LD=0.803) for hair colour in PMID:30595370 Kichaev G (2018) & in MID:29662168 Hysi PG (2018)
rs11018564	45	11:89035134:C:T	11	89035134	88123041	90364452	C	T	0.3658	0.10175	0.00547135	3.41e-77	9.75e-130	TYR(+6.207kb)|NOX4(-22.39kb)	Y	Y	Y	-	1069	18	rs308777;rs10160635;rs117554112;rs75808497;rs10831496;rs55709298;rs623443;rs59057890;rs4592422;rs141332595;rs7927996;rs11018564;rs11018581;rs16912266;rs142070747;rs2304500;rs141950465;rs1354916	18	rs308777;rs10160635;rs117554112;rs75808497;rs10831496;rs55709298;rs623443;rs59057890;rs4592422;rs141332595;rs7927996;rs11018564;rs11018581;rs16912266;rs142070747;rs2304500;rs141950465;rs1354916	OpenTarget: in LD (0.55) with lead rs1126809 (BCC, KC&SCC) in Liyanage UE 2019 PMID:31174203, rs1126809 for BCC in Chahal 2016 PMID: 27539887, rs1126809 (SCC) in Asgari MM (2016) PMID:26829030, rs1126809 for SCC in Chahal 2016 PMID:27424798 , melanoma via rs1393350(LD=0.512) in PMID:21983787 Barrett JH (2011)
rs607860	46	12:52913029:C:T	12	52913029	52817356	52913668	T	C	0.4294	-0.0332165	0.00545499	1.13e-09	1.1e-24	KRT5(0)	N	N	N	-	161	2	rs11170148;rs607860	2	rs11170148;rs607860	Open Target: self SNP: Melanoma (172) in UKB (NEALE), no other GW data
rs10876864	47	12:56401085:A:G	12	56401085	56369506	56466473	A	G	0.4085	0.0314197	0.00540031	5.95e-09	2.24e-15	IKZF4 (-13.6kb)|SUOX(+1.776kb)	N	N	N	Y	23	1	rs10876864	1	rs10876864	Open Target: self SNP: T1D in PMID:25751624 Onengut-Gumuscu S (2015), & Allergic disease (asthma, hay fever or eczema) in PMID:29083406 Ferreira MA (2017) & via LD SNPs rs2017445(LD=0.712) in PMID:27723757 Jin Y (2016)
rs61352607	48	12:57839173:G:T	12	57839173	57679414	57844049	T	G	0.1948	0.0389214	0.00624334	4.54e-10	0.405369	INHBC(0)	N	N	N	-	23	1	rs61352607	1	rs61352607	Open Target: self SNP: Coronary artery disease in PMID:29212778 van der Harst P (2017), Triglycerides & High density lipoprotein cholesterol levels in PMID:29507422 Hoffmann TJ (2018)
rs3213737	49	12:96379806:A:G	12	96379806	96374750	96379806	A	G	0.4344	-0.0300602	0.00541578	2.85e-08	5.58e-38	HAL(0)	N	Y	N	-	3	1	rs3213737	1	rs3213737	Liyanage UE 2019 PMID:31174203
rs2708105	50	12:121478370:A:G	12	121478370	121084269	121485659	A	G	0.2942	-0.0429038	0.00586662	2.61e-13	0.397922	OASL(+1.325kb)	N	N	N	-	88	3	rs495265;rs7971750;rs2708105	3	rs495265;rs7971750;rs2708105	Open Target: no relevant genome-wide trait
rs1716171	51	12:123716376:C:T	12	123716376	123471094	123908948	T	C	0.2326	0.0384227	0.00657181	5.02e-09	0.0876206	MPHOSPH9(0)	N	N	N	-	143	1	rs1716171	1	rs1716171	Open Target: via rs3825566(LD=0.931) for hair colour & via rs1980251(LD=0.738) for education attainment in PMID:30595370 Kichaev G (2018) & via
rs3742233	52	13:113537448:A:G	13	113537448	113532990	113543884	A	G	0.4592	-0.0379719	0.00542395	2.55e-12	3.34e-23	ATP11A(0)	N	Y	Y	-	15	1	rs3742233	1	rs3742233	OpenTarget: in LD (0.886) with lead rs1765871(BCC & KC) in Liyanage UE 2019 PMID:31174203, self SNP for low tan response in PMID:29739929 Visconti A (2018), via rs1278766(0.886) for sunburns in PMID:30595370 Kichaev G (2018)
rs142004400	53	14:50829560:A:C	14	50829560	50512347	51156734	C	A	0.02883	-0.108586	0.0144082	4.83e-14	0.0352748	CDKL1(0)	N	N	N	Y	22	1	rs142004400	1	rs142004400	Open Target: via rs72681869(LD) for hair colour in UKB NEALE
rs1957283	54	14:92767680:A:G	14	92767680	92767097	92819101	G	A	0.1093	0.0570266	0.00919702	5.63e-10	0.423781	SLC24A4(-21.24kb)	N	N	N	-	32	2	rs1957283;rs10873421	2	rs1957283;rs10873421	Open Traget: self SNP: Pigmentation (hair and skin) in UKB NEALE
rs10141120	55	14:103923008:C:T	14	103923008	103853367	104184322	C	T	0.3499	-0.0471819	0.00562861	5.18e-17	4.04e-08	MARK3(0)	N	N	N	Y	63	1	rs10141120	1	rs10141120	Open Target: via rs3825566(LD=0.935) for hair colour in PMID:30595370 Kichaev G (2018) & rs55859054(0.957) for hair colour in PMID:30531825 Morgan MD (2018) & rs1136165(0.893) for BMI in PMID:30595370 Kichaev G (2018)
rs141063404	56	15:28318497:C:T	15	28318497	27971639	28327819	C	T	0.07157	-0.103405	0.0118278	2.28e-18	0.00732695	OCA2(0)	N	N	N	-	156	6	rs3110477;rs924318;rs117013479;rs141063404;rs79743671;rs72714113	6	rs3110477;rs924318;rs117013479;rs141063404;rs79743671;rs72714113	Open Traget: self SNP: Pigmentation (hair and skin colour, tanning) in UKB NEALE
rs472385	57	15:44186844:A:G	15	44186844	44186844	44187869	A	G	0.2525	-0.0353108	0.00622038	1.37e-08	5.99e-06	FRMD5(0)	N	N	N	Y	2	1	rs472385	1	rs472385	Open Target: via rs35654783(LD=0.755) for DBP in PMID:27841878 Hoffmann TJ (2016)
rs10519203	58	15:78814046:A:G	15	78814046	78714561	78936168	A	G	0.3787	-0.0517745	0.00565504	5.41e-20	0.567505	HYKK(0)	N	N	N	-	163	1	rs10519203	1	rs10519203	Open Target: self SNP: smoking behaviour in PMID:30643251 Liu M (2019), in PMID:30679032 Brazel DM (2018) & Squamous cell lung carcinoma in PMID:28604730 McKay JD (2017)
rs7498985	59	16:90103117:A:G	16	90103117	88688953	90168481	A	G	0.4414	0.0944533	0.00535306	1.12e-69	5.98e-84	GAS8(0)	N	N	N	-	642	27	rs72809488;rs2879901;rs2926777;rs511893;rs4129789;rs4785638;rs3096301;rs35940339;rs117984432;rs72803355;rs2911266;rs9929606;rs34033440;rs79878470;rs2271913;rs149908136;rs62068713;rs79283723;rs117849137;rs111443517;rs17227001;rs36233537;rs72813445;rs117732683;rs9936896;rs7498985;rs7197795	27	rs72809488;rs2879901;rs2926777;rs511893;rs4129789;rs4785638;rs3096301;rs35940339;rs117984432;rs72803355;rs2911266;rs9929606;rs34033440;rs79878470;rs2271913;rs149908136;rs62068713;rs79283723;rs117849137;rs111443517;rs17227001;rs36233537;rs72813445;rs117732683;rs9936896;rs7498985;rs7197795	Open Traget: self SNP: Pigmentation (hair and skin colour, tanning, burns,) & melanoma(172) in UKB NEALE
rs11650395	60	17:45989025:A:C	17	45989025	45964861	45991240	C	A	0.3022	-0.0338967	0.0058123	5.48e-09	0.137912	SP2(0)	N	N	N	-	7	1	rs11650395	1	rs11650395	Open Traget: self SNP: Pigmentation (hair and skin) in UKB NEALE
rs112918647	61	17:67003528:C:T	17	67003528	67003528	67003528	T	C	0.0338	0.074634	0.0132443	1.75e-08	0.302017	ABCA9(0)	N	N	N	-	1	1	rs112918647	1	rs112918647	Open Target: no interesting phenotypes for association at GW
rs34786000	62	19:9942123:G:T	19	9942123	9942123	9942123	T	G	0.4722	0.0298647	0.00542502	3.69e-08	0.0610499	UBL5(+1.326kb)|PIN1(-3.759kb)	N	N	N	-	1	1	rs34786000	1	rs34786000	Open Target: for Education attainment via rs2287838(0.855) in PMID:30038396 Lee JJ (2018) & PMID:30595370 Kichaev G (2018)
rs58542926	63	19:19379549:C:T	19	19379549	19329924	19793545	T	C	0.06759	0.0873333	0.01017	8.9e-18	0.118446	TM6SF2(0)	N	N	N	-	72	1	rs58542926	1	rs58542926	Open Target: self SNP: cardiometabolic biomarkers; LDL cholesterol, total cholesterol, triglycerides in PMID:24097068 Willer CJ (2013)
rs56113850	64	19:41353107:C:T	19	41353107	41339896	41371480	C	T	0.4076	0.0438344	0.00547319	1.16e-15	0.480723	CYP2A6(0)	N	N	N	-	13	2	rs56113850;rs117824460	2	rs56113850;rs117824460	Open Target: self SNP: smoking behaviour in PMID:30643251 Liu M (2019), in PMID:30679032 Brazel DM (2018) & Squamous cell lung carcinoma in PMID:28604730 McKay JD (2017)
rs405509	65	19:45408836:G:T	19	45408836	45324138	45421204	G	T	0.4841	0.0389775	0.0053661	3.77e-13	0.356129	APOE(-0.202kb)|TOMM40(+1.89kb)	N	N	N	-	18	4	rs28399637;rs405509;rs1081105;rs12691088	4	rs28399637;rs405509;rs1081105;rs12691088	Open Target: self SNP: cardiometabolic biomarkers; LDL cholesterol, total cholesterol, triglycerides in PMID:24097068 Willer CJ (2013)
rs214793	66	20:2285705:C:T	20	2285705	2258798	2292273	T	C	0.163	-0.0489061	0.00693327	1.74e-12	4.84e-20	TGM3(0)	N	Y	Y	-	49	1	rs214793	1	rs214793	Open Target: self SNP: BCC and melanoma in UKB - NEALE, & in LD (0.98) with lead rs214803 (BCC & KC) in Liyanage UE 2019 PMID:31174203, rs214785(LD=1.00) for BCC in Chahal 2016 PMID: 27539887 & rs214782 (LD=0.99) for BCC in Stacey 2015 PMID: 25855136 & PMID:24403052 Stacey SN (2014) & rs6082600 (LD=0.77) for KC in PMID:29739929 Visconti A (2018)"
rs1474976	67	20:34732372:A:C	20	34732372	30698922	35965908	A	C	0.0666	-0.144539	0.00821964	3.23e-69	3.85e-18	EPB41L1(0)	N	Y	N	-	2139	21	rs7266642;rs6088059;rs6088068;rs17301126;rs6059093;rs11699072;rs34879158;rs2747565;rs2626551;rs8117031;rs6058107;rs6141533;rs666210;rs2425038;rs2425052;rs6120997;rs1474976;rs6119712;rs6025255;rs2425228;rs73094911	21	rs7266642;rs6088059;rs6088068;rs17301126;rs6059093;rs11699072;rs34879158;rs2747565;rs2626551;rs8117031;rs6058107;rs6141533;rs666210;rs2425038;rs2425052;rs6120997;rs1474976;rs6119712;rs6025255;rs2425228;rs73094911	Open Target: self SNP: Pigmentation (skin & hair colour, sunburns, tanning UKB - NEALE), & in LD(0.697) with lead SNPrs75653149(KC) in Liyanage UE 2019 PMID:31174203
rs2099944	68	22:18438578:A:G	22	18438578	18437382	18451554	A	G	0.2475	-0.0348798	0.00626262	2.55e-08	0.193099	MICAL3(0)	N	N	N	-	41	1	rs2099944	1	rs2099944	Open Target in LD (1.00) with lead SNP rs1076540 for Liver enzyme levels (gamma-glutamyl transferase) in PMID:22001757 Chambers JC (2011) & with rs8139817(LD=0.640) for DBP in PMID:27841878 Hoffmann TJ (2016) & rs5992134(LD=0.827) for SBP in PMID:30595370 Kichaev G (2018)
rs1977080	69	22:44330031:C:T	22	44330031	44325516	44395451	T	C	0.1799	0.052361	0.0073253	8.81e-13	0.138668	PNPLA3(0)	N	N	N	-	74	1	rs1977080	1	rs1977080	Open Target in LD (0.866) with lead SNP rs738408 for Aspartate aminotransferase levels & rs738409(LD=0.866) for Alanine transaminase levels in PMID:29403010 Kanai M (2018) & with rs2294915(LD=0.701) for HDL cholesterol & rs738409(LD=0.756) for total cholesterol in PMID:30275531 Klarin D (2018)
CHR - chromosome BP - base pair position EA - effect allele NEA - non-effect allele MAF - minor allele frequency OR -odds ratio SE - standard error
KC - keratinocyte cancer BCC- basal cell carcinoma SCC - squamous cell carcinoma
n - numner GWAS - genome wide association study SNPs - single nucleotide polymorphisms ind- independent Sig - significant
LD - Linkage disequilibrium mtag - multitrait GWAS
