# Supplementary material for: A multi-phenotype analysis reveals 19 susceptibility loci for basal cell carcinoma and 15 for squamous cell carcinoma
Source: Nat Commun. 2022 Dec 10;13:7650. doi: 10.1038/s41467-022-35345-8 (PMC9741635; doi:10.1038/s41467-022-35345-8)
Supplement: Supplementary file 9 — Supplementary Data 6 [file 41467_2022_35345_MOESM9_ESM.xlsx]

## Sheet: Sheet1
Supplementary Data 6: Single nucleotide polymorphisms included in the polygenic risk score derived from basal cell carcinoma single trait GWAS.
CHR	BP	SNP	Nearest Gene)s)	A1	A2	EAF	log(OR)	SE	P
6	396321	rs12203592	IRF4(0)	T	C	0.2	0.3709	0.0104	4.44e-279
16	89986117	rs1805007	MC1R(0)	T	C	0.09	0.2934	0.0138	3.84e-100
20	32665748	rs6059655	RALY(0)	A	G	0.09	0.2493	0.0142	1.21e-68
20	2285705	rs214793	TGM3(0)	T	C	0.82	-0.2331	0.0142	2.6e-60
1	17746273	rs7528427	RCC2(0)	T	C	0.36	0.1766	0.0113	5.84e-55
11	89017961	rs1126809	TYR(0)	A	G	0.29	0.139	0.0091	3.3e-52
2	202153225	rs700635	ALS2CR12(0)	A	C	0.73	-0.1831	0.0124	2.23e-49
10	8940954	rs76141549	LINC00709(-376.6kb)	A	G	0.12	-0.2567	0.0175	6.43e-49
5	1325590	rs421284	CLPTM1L(0)	C	T	0.44	-0.1594	0.011	9.52e-48
8	101028239	rs6989943	RGS22(0)	A	G	0.15	-0.1949	0.0154	8.73e-37
9	22049656	rs10811645	CDKN2B-AS1(0)	A	G	0.47	-0.1374	0.0109	1.65e-36
8	77483430	rs35251485	ZFHX4-AS1(-39.68kb)	A	G	0.06	-0.295	0.0235	5.21e-36
2	88554351	rs6707137	THNSL2(+68.2kb)	A	G	0.06	-0.2458	0.0231	1.73e-26
7	130585492	rs157934	LINC-PINT(0)	C	T	0.3	-0.1218	0.0119	8.9e-25
12	52913668	rs11170164	KRT5(0)	T	C	0.08	0.2011	0.0203	4.38e-23
3	71545170	rs11720523	FOXP1(0)	A	C	0.43	0.1085	0.011	4.98e-23
2	16481189	rs6739779	FAM49A(-249.5kb)	T	C	0.1	-0.1772	0.0181	1e-22
7	101393723	rs78227582	CUX1(-65.46kb)|MYL10(+121.1kb)	T	G	0.25	-0.1209	0.0127	1.98e-21
20	2220834	rs6035926	LOC388780(+27.04kb)	G	T	0.38	0.1021	0.0113	1.12e-19
6	32664797	rs114948848	HLA-DQA2(-44.36kb)|HLA-DQB1(+30.33kb)	G	A	0.12	0.155	0.0172	1.83e-19
8	81411215	rs55942834	ZBTB10(0)	G	A	0.19	-0.1185	0.0139	1.71e-17
17	7578671	rs35850753	TP53(0)	T	C	0.02	0.3435	0.0409	4.27e-17
9	16529554	rs10962474	BNC2(0)	T	C	0.05	-0.2033	0.0247	1.96e-16
2	204738919	rs3087243	CTLA4(+0.236kb)	A	G	0.45	0.0885	0.0109	5.49e-16
6	22060582	rs885769	CASC15(0)	C	T	0.64	-0.0909	0.0113	9.06e-16
6	90976768	rs72928038	BACH2(0)	A	G	0.18	-0.1102	0.0142	8.96e-15
2	7704860	rs79522206	LOC100506274(+114.5kb)	A	G	0.03	0.2634	0.0341	1.09e-14
21	43083543	rs2849695	LINC00111(-15.92kb)	C	T	0.42	-0.0852	0.0111	1.79e-14
20	49392745	rs11908416	BCAS4(-18.68kb)	A	G	0.24	-0.0976	0.0128	2.15e-14
7	29132279	rs117744081	CPVL(0)	G	A	0.03	-0.2276	0.0312	3.1e-13
6	167500562	rs204295	CCR6(-24.73kb)	T	C	0.46	0.0787	0.011	7.39e-13
2	38298139	rs1800440	CYP1B1(0)	C	T	0.19	-0.098	0.014	2.78e-12
3	188128794	rs73192661	LPP(0)	T	C	0.45	0.0741	0.011	1.37e-11
9	16856883	rs1416742	BNC2(0)	A	G	0.61	0.0752	0.0112	2.07e-11
10	10771564	rs12767525	SFTA1P(-54.84kb)	T	C	0.31	0.0779	0.0118	4.06e-11
20	2322725	rs6048276	TGM3(+1kb)	A	G	0.38	-0.0747	0.0114	4.69e-11
11	65635559	rs594689	EFEMP2(0)	A	G	0.5	-0.0691	0.0109	2.05e-10
11	64107735	rs663743	CCDC88B(0)	A	G	0.34	0.0715	0.0115	4.46e-10
6	31398058	rs114635873	MICA(+14.97kb)	A	G	0.04	0.1826	0.0293	4.57e-10
6	31102377	rs10456391	PSORS1C1(0)	C	T	0.33	-0.071	0.0117	1.14e-09
2	7677807	rs75098321	LOC100506274(+87.43kb)	A	G	0.05	-0.1567	0.026	1.61e-09
9	681862	rs7867194	KANK1(0)	A	C	0.44	0.0658	0.011	2.24e-09
7	47444807	rs11761475	TNS3(0)	T	C	0.47	0.0649	0.0109	2.65e-09
14	75935176	rs61978940	JDP2(0)	G	A	0.07	0.122	0.0209	5.32e-09
7	50180112	rs11185600	C7orf72(0)	C	T	0.42	-0.0629	0.011	1.13e-08
15	50159659	rs16962999	ATP8B4(0)	C	T	0.3	-0.0658	0.0119	3.21e-08
5	67740062	rs256456	PIK3R1(+142.4kb)	G	A	0.5	-0.0603	0.011	3.7e-08
4	112781023	rs35286154	C4orf32(-285.5kb)	A	C	0.12	-0.0926	0.0168	3.9e-08
2	5689457	rs13390174	LINC01248(-84.82kb)	C	T	0.52	0.06	0.0109	4.02e-08
8	22875985	rs2241260	RHOBTB2(0)	G	A	0.32	-0.0648	0.0118	4.03e-08
11	47242761	rs12291341	DDB2(0)	A	G	0.34	-0.0625	0.0116	6.76e-08
9	16810347	rs11788776	BNC2(0)	T	C	0.57	0.064	0.0119	7.05e-08
9	16457688	rs143419619	BNC2(0)	T	C	0.02	0.2108	0.0391	7.14e-08
1	114377568	rs2476601	PTPN22(0)	G	A	0.9	0.097	0.018	7.57e-08
19	4831878	rs4807000	PLIN3(-6.467kb)	G	A	0.61	0.0599	0.0112	7.82e-08
11	61597212	rs174570	FADS2(0)	T	C	0.13	-0.0873	0.0163	8.19e-08
3	98471376	rs4638909	ST3GAL6(0)	T	C	0.24	-0.0683	0.0128	8.8e-08
13	32933022	rs206097	BRCA2(0)	T	G	0.47	0.0582	0.0109	9.05e-08
10	9107670	rs34724453	LINC00709(-209.9kb)	A	G	0.11	0.0964	0.018	9.12e-08
5	149192846	rs17110447	PPARGC1B(0)	G	A	0.28	-0.0636	0.0122	2.08e-07
11	94463093	rs2895570	AMOTL1(-38.41kb)	C	T	0.3	-0.0617	0.0121	3.23e-07
16	11415741	rs3931016	RMI2(-23.57kb)	C	T	0.55	-0.0554	0.0109	3.7e-07
9	106907819	rs10820610	SMC2(+4.119kb)	A	G	0.54	0.0553	0.0109	4.06e-07
1	150636991	rs144984465	GOLPH3L(0)	A	G	0.07	0.1065	0.0212	4.83e-07
7	1979425	rs11770899	MAD1L1(0)	T	C	0.62	0.0566	0.0113	5.58e-07
20	37951934	rs6129250	LOC339568(+98.54kb)	A	G	0.33	0.0585	0.0117	5.59e-07
16	89786691	rs117849137	VPS9D1(0)	T	C	0.05	-0.1225	0.0247	7.11e-07
5	44718359	rs76586153	LOC100506674(-26.07kb)	A	G	0.2	0.068	0.0137	7.41e-07
12	133138503	rs7301141	FBRSL1(0)	G	A	0.42	0.0539	0.011	9.78e-07
10	13741034	rs1830992	FRMD4A(0)	A	G	0.34	0.056	0.0114	9.84e-07
10	64418739	rs6479830	ZNF365(0)	C	T	0.72	0.0588	0.012	1.04e-06
1	163616199	rs1288913	LOC100422212(+223.2kb)	A	G	0.4	0.0541	0.0111	1.13e-06
14	51902566	rs11849449	FRMD6-AS2(-18.66kb)	T	G	0.14	0.0756	0.0155	1.15e-06
15	42832534	rs10454039	LRRC57(-2.185kb)	T	C	0.75	-0.0604	0.0125	1.33e-06
6	134253265	rs151112	TBPL1(-20.04kb)	G	A	0.46	-0.0533	0.011	1.36e-06
10	80598916	rs4622201	ZMIZ1-AS1(-104.2kb)	A	G	0.41	-0.0532	0.0111	1.56e-06
12	122668326	rs11059675	LRRC43(0)	A	G	0.46	-0.0526	0.011	1.58e-06
12	48233848	rs2408875	VDR(-1.471kb)	T	G	0.54	0.0526	0.011	1.61e-06
2	189764498	rs11686655	COL3A1(-74.6kb)	G	A	0.03	-0.1682	0.0352	1.72e-06
2	10316202	rs56804299	C2orf48(0)	C	T	0.13	0.0779	0.0163	1.74e-06
2	145634153	rs6738560	TEX41(0)	A	G	0.7	0.0566	0.0119	1.92e-06
11	76293758	rs7936323	C11orf30(+31.17kb)	A	G	0.48	0.0517	0.0109	2.06e-06
1	41912138	rs2781249	EDN2(-32.31kb)|FOXO6(+62.88kb)	C	T	0.92	0.0941	0.0199	2.13e-06
2	173057849	rs12692990	DLX2(+90.37kb)	G	A	0.17	0.0688	0.0145	2.15e-06
2	11526716	rs12466910	LINC00570(-7.39kb)	A	G	0.43	-0.0527	0.0111	2.18e-06
17	80540585	rs2306759	FOXK2(0)	G	A	0.43	0.0539	0.0114	2.35e-06
8	129003458	rs55807015	PVT1(0)	A	G	0.34	0.0536	0.0114	2.83e-06
17	18156375	rs2605140	FLII(0)	G	A	0.36	0.0529	0.0114	3.14e-06
6	21911638	rs76277064	CASC15(0)	T	C	0.05	0.1217	0.0261	3.23e-06
6	11317723	rs72832919	NEDD9(0)	T	C	0.03	0.147	0.0316	3.25e-06
16	90168481	rs150726808	|PRDM7(+26.14kb)	C	T	0.02	-0.1834	0.0396	3.7e-06
16	68937606	rs144242147	TANGO6(0)	T	C	0.16	-0.0693	0.0151	4.26e-06
3	8979607	rs341771	RAD18(0)	T	C	0.81	0.0642	0.014	4.46e-06
8	9198185	rs12546962	LOC157273(+5.595kb)	G	A	0.26	0.057	0.0124	4.46e-06
6	150393890	rs550193	ULBP3(+3.688kb)	C	T	0.63	0.0518	0.0113	4.57e-06
20	34572834	rs6141583	CNBD2(0)	A	G	0.13	-0.0739	0.0162	4.82e-06
19	13953120	rs7250028	MIR23A(+5.647kb)	G	T	0.24	-0.0585	0.0128	4.92e-06
12	52854038	rs11170133	KRT6B(+8.128kb)	A	G	0.03	-0.147	0.0322	5.04e-06
12	50767037	rs61926181	FAM186A(0)	A	G	0.04	0.1274	0.0279	5.09e-06
8	17669780	rs375306	MTUS1(+11.35kb)	G	A	0.87	-0.0724	0.0159	5.58e-06
8	116636719	rs2142331	TRPS1(0)	T	C	0.6	-0.0504	0.0111	5.66e-06
6	32650159	rs117317274	HLA-DQB1(+15.69kb)	T	C	0.03	-0.1548	0.0341	5.74e-06
16	90041014	rs62052246	AFG3L1P(0)	T	C	0.03	-0.1439	0.0319	6.45e-06
8	90977881	rs138618201	NBN(0)	A	C	0.05	0.1178	0.0261	6.59e-06
14	57229959	rs79133042	OTX2(-37.46kb)	G	A	0.08	-0.0897	0.0199	6.92e-06
19	17393925	rs56069439	ANKLE1(0)	A	C	0.3	0.0534	0.0119	7.15e-06
7	135170448	rs2696888	CNOT4(0)	G	A	0.6	-0.0498	0.0111	7.33e-06
5	39121508	rs364640	FYB(0)	C	T	0.71	-0.0537	0.012	7.4e-06
16	89704977	rs79283723	DPEP1(+0.138kb)	G	A	0.06	-0.1004	0.0224	7.42e-06
14	89933608	rs28367284	FOXN3(0)	T	C	0.08	0.0888	0.0198	7.56e-06
12	50179021	rs2720302	|NCKAP5L(-5.907kb)	A	G	0.33	0.0526	0.0118	7.97e-06
2	213318532	rs115734869	ERBB4(0)	T	C	0.03	0.1458	0.0327	8.08e-06
1	242023898	rs4149909	EXO1(0)	G	A	0.03	0.1362	0.0305	8.1e-06
8	128681643	rs13250163	CASC11(-31.21kb)	T	C	0.54	0.0493	0.0111	8.36e-06
20	36851168	rs116314829	KIAA1755(0)	A	G	0.02	-0.1956	0.044	8.66e-06
12	109886603	rs6663	KCTD10(0)	A	G	0.25	-0.0561	0.0126	8.77e-06
1	16045250	rs10927840	PLEKHM2(0)	G	A	0.24	-0.0564	0.0127	8.78e-06
17	79622370	rs35763415	PDE6G(0)	C	T	0.59	0.0492	0.0111	8.83e-06
6	82162733	rs34601623	FAM46A(-292.7kb)	C	T	0.01	0.2234	0.0504	9.23e-06
12	26419768	rs34623765	SSPN(+32.06kb)	G	A	0.24	0.0561	0.0127	9.65e-06
18	78006784	rs12965158	PARD6G(+1.387kb)	G	T	0.61	-0.049	0.0111	1.07e-05
1	155014426	rs55668940	DCST1(0)	A	G	0.2	0.0594	0.0135	1.11e-05
12	24747872	rs35511327	DOCK8(0)	C	T	0.22	0.0578	0.0132	1.12e-05
9	229750	rs79184683	LINC00477(+10.77kb)	C	T	0.13	0.0719	0.0164	1.12e-05
6	106149846	rs2202768	CMC1(-83.01kb)	G	A	0.33	0.0509	0.0116	1.15e-05
9	100466636	rs2805831	PREP(+298.8kb)	A	G	0.18	-0.0621	0.0141	1.15e-05
3	28200115	rs9816135	XPA(+6.945kb)	C	T	0.76	-0.0561	0.0128	1.15e-05
5	141057221	rs10070702	ARAP3(0)	T	G	0.63	0.0495	0.0113	1.23e-05
19	50164994	rs1140375	IRF3(0)	A	G	0.24	0.0557	0.0127	1.25e-05
2	188073163	rs7576060	CALCRL(-133.5kb)	T	C	0.34	0.0501	0.0115	1.27e-05
5	2173319	rs79030785	LOC100506858(-130.5kb)	C	T	0.02	0.1985	0.0456	1.35e-05
1	214553397	rs3104458	PTPN14(0)	T	C	0.09	0.0831	0.0192	1.47e-05
7	16106288	rs117853230	ISPD(-20.86kb)	C	A	0.02	-0.167	0.0386	1.53e-05
3	11398654	rs2606737	ATG7(0)	G	A	0.82	0.061	0.0141	1.55e-05
11	108306236	rs10890839	C11orf65(0)	A	C	0.41	0.0478	0.0111	1.56e-05
5	43604258	rs10065689	NNT(0)	C	T	0.49	0.047	0.0109	1.59e-05
6	890039	rs4358672	LOC101927691(+13.43kb)	A	G	0.35	0.0514	0.0119	1.64e-05
2	10041284	rs6432044	TAF1B(0)	C	A	0.57	0.0473	0.011	1.67e-05
12	96379806	rs3213737	HAL(0)	A	G	0.58	-0.0476	0.0111	1.68e-05
18	72364088	rs17055332	ZNF407(0)	G	T	0.24	0.0551	0.0128	1.71e-05
6	27270261	rs2393923	POM121L2(-6.58kb)	C	T	0.32	0.0499	0.0116	1.81e-05
13	72803616	rs57866701	ALS2CR11(0)	T	C	0.06	-0.0965	0.0226	1.9e-05
2	202391612	rs76671100	DACH1(+362.3kb)	G	A	0.02	-0.1635	0.0382	1.9e-05
8	101292206	rs1660327	RNF19A(0)	C	A	0.39	-0.0475	0.0111	2.01e-05
13	99803836	rs2094502	UBAC2-AS1(-44.79kb)	T	G	0.28	0.0516	0.0121	2.03e-05
22	30962878	rs42936	GAL3ST1(+2.002kb)	A	G	0.66	0.0494	0.0116	2.05e-05
11	69387455	rs638640	CCND1(-68.42kb)	T	C	0.66	0.0492	0.0116	2.06e-05
12	52805755	rs11170115	KRT82(+5.579kb)	T	G	0.09	-0.0824	0.0194	2.12e-05
11	88481342	rs11021157	GRM5(0)	A	G	0.09	-0.0789	0.0186	2.17e-05
6	74485858	rs4708081	CD109(0)	A	G	0.32	-0.0496	0.0117	2.31e-05
18	37237603	rs17620780	LINC00669(0)	A	G	0.09	-0.081	0.0192	2.37e-05
2	199209050	rs7556915	LOC101927619(0)	G	A	0.41	0.0472	0.0112	2.38e-05
12	25217349	rs11047799	LRMP(0)	C	T	0.37	-0.0476	0.0113	2.39e-05
12	63653631	rs11174908	AVPR1A(+107kb)	A	G	0.14	0.0669	0.0159	2.44e-05
20	38685739	rs4431006	LOC100505663(+48.57kb)	A	G	0.85	-0.0647	0.0153	2.48e-05
1	165364477	rs71628384	RXRG(-5.681kb)	A	G	0.24	0.0534	0.0127	2.57e-05
6	45600454	rs12660291	RUNX2(+81.64kb)	G	A	0.15	0.0645	0.0154	2.69e-05
3	189637419	rs12485364	TP63(+22.35kb)	G	A	0.2	0.0568	0.0135	2.71e-05
6	110276830	rs13211593	GPR6(-22.63kb)	T	G	0.15	-0.0646	0.0154	2.73e-05
10	103842365	rs2485630	HPS6(+14.57kb)	G	A	0.72	0.0513	0.0122	2.75e-05
16	50066642	rs13329711	CNEP1R1(0)	A	G	0.1	-0.0763	0.0182	2.81e-05
5	38757094	rs7702226	OSMR-AS1(0)	A	C	0.35	-0.0476	0.0114	2.86e-05
1	221044762	rs5011752	HLX-AS1(0)	A	G	0.68	-0.0488	0.0117	2.91e-05
7	17637066	rs6949722	LOC101927630(+38.53kb)	T	G	0.21	0.0557	0.0133	3.03e-05
3	49832788	rs73079003	CDHR4(0)	A	G	0.13	0.068	0.0163	3.07e-05
16	80837370	rs144502647	CDYL2(0)	T	C	0.05	0.0998	0.024	3.16e-05
1	4341517	rs17407901	LOC284661(-130.6kb)	T	C	0.16	0.0619	0.0149	3.18e-05
10	115049380	rs2788180	TCF7L2(+121.9kb)	A	G	0.22	0.0549	0.0132	3.32e-05
9	117622674	rs998410	TNFSF8(-32.95kb)	T	G	0.02	0.154	0.0372	3.49e-05
2	25067294	rs55820598	ADCY3(0)	C	T	0.11	-0.0738	0.0178	3.55e-05
5	157668711	rs73815676	LOC101927697(-79kb)	T	C	0.05	-0.1021	0.0247	3.63e-05
6	126683594	rs9398803	CENPW(0)	G	A	0.47	-0.045	0.0109	3.64e-05
8	28191306	rs351776	PNOC(0)	C	A	0.55	0.0452	0.0109	3.65e-05
6	458379	rs4320416	EXOC2(-26.76kb)	A	G	0.07	-0.0896	0.0217	3.76e-05
2	242488000	rs10201714	BOK-AS1(0)	A	G	0.44	-0.0461	0.0112	3.82e-05
20	1836935	rs7361808	SIRPA(-37.88kb)	G	A	0.01	0.2052	0.0499	3.9e-05
3	14188700	rs2733533	XPC(0)	A	C	0.49	0.0446	0.0109	3.96e-05
6	31406352	rs116548149	HCP5(-24.6kb)|MICA(+23.26kb)	A	G	0.06	0.0924	0.0225	3.96e-05
15	61142606	rs80192543	RORA(0)	A	G	0.11	0.0718	0.0175	3.97e-05
3	112055793	rs4682103	CD200(0)	G	A	0.53	0.0448	0.0109	4.03e-05
3	5337049	rs1391962	MIR4790(+45.11kb)	T	C	0.11	-0.0704	0.0172	4.07e-05
9	19056856	rs113936233	HAUS6(0)	T	C	0.14	0.065	0.0159	4.14e-05
15	66714743	rs11635184	MAP2K1(0)	G	A	0.25	0.0514	0.0126	4.19e-05
5	152798385	rs1478364	GRIA1(-71.7kb)	T	C	0.18	-0.0586	0.0143	4.25e-05
12	128743529	rs1877898	TMEM132C(-8.418kb)	T	C	0.2	0.0563	0.0138	4.26e-05
9	92456299	rs28668846	UNQ6494(+121.6kb)	T	C	0.36	0.0463	0.0113	4.36e-05
12	6280732	rs10849410	CD9(-28.75kb)	T	C	0.49	0.0445	0.0109	4.37e-05
4	73269845	rs79787641	ADAMTS3(0)	G	T	0.05	0.0979	0.024	4.48e-05
10	81060829	rs1782648	ZMIZ1(0)	A	G	0.37	-0.0461	0.0113	4.5e-05
18	47543774	rs113317214	MYO5B(0)	T	C	0.11	0.0718	0.0176	4.51e-05
22	34107775	rs2267269	LARGE(0)	C	A	0.03	0.1378	0.0338	4.56e-05
7	101626089	rs10254769	CUX1(0)	C	T	0.21	-0.055	0.0135	4.6e-05
15	40742338	rs11853333	BAHD1(0)	A	G	0.36	-0.0467	0.0115	4.62e-05
2	163124637	rs35667974	IFIH1(0)	C	T	0.02	0.152	0.0374	4.72e-05
4	186946015	rs2090632	TLR3(-44.29kb)	C	T	0.68	-0.0474	0.0116	4.73e-05
13	20752437	rs9506441	GJB2(-9.166kb)	A	G	0.93	0.0951	0.0234	4.73e-05
7	127643968	rs6948871	SND1(0)	T	C	0.04	-0.1194	0.0294	4.79e-05
5	1284135	rs4449583	TERT(0)	T	C	0.32	0.0473	0.0117	4.85e-05
4	122577692	rs11725913	ANXA5(-11.46kb)	T	G	0.18	0.0576	0.0142	4.91e-05
7	24152917	rs272706	NPY(-170.9kb)	C	T	0.47	-0.0447	0.011	4.95e-05
3	99461120	rs792828	COL8A1(0)	A	G	0.63	0.0457	0.0113	4.98e-05
5	124547821	rs35369952	LOC101927421(0)	A	G	0.19	-0.0561	0.0138	4.99e-05
2	33197476	rs116494520	LTBP1(0)	G	A	0.04	0.1169	0.0288	5e-05
1	28836046	rs41264145	RCC1(0)	T	C	0.17	-0.0596	0.0147	5.06e-05
7	101407604	rs76311700	CUX1(-51.58kb)|MYL10(+135kb)	T	C	0.01	0.1887	0.0466	5.12e-05
5	131759825	rs77335401	C5orf56(0)	C	T	0.12	-0.0679	0.0168	5.18e-05
1	41840197	rs4660532	FOXO6(0)	A	G	0.34	-0.0466	0.0115	5.19e-05
2	161359129	rs6432624	RBMS1(+8.811kb)	T	G	0.47	-0.0444	0.011	5.19e-05
14	103988180	rs1136165	CKB(0)	T	G	0.63	0.0458	0.0113	5.24e-05
3	169500487	rs3772190	MYNN(0)	A	G	0.25	-0.0511	0.0126	5.25e-05
5	56531514	rs6876973	GPBP1(0)	G	A	0.02	0.1558	0.0385	5.26e-05
10	6391491	rs2181623	LOC399715(+13.55kb)	T	C	0.81	-0.0562	0.0139	5.27e-05
11	7933703	rs10839919	LOC283299(+6.201kb)	T	C	0.79	0.0537	0.0133	5.35e-05
8	94371210	rs71530276	LINC00535(0)	T	C	0.07	0.0875	0.0217	5.47e-05
2	16344836	rs145037602	MYCN(+257.7kb)	T	G	0.92	-0.088	0.0218	5.5e-05
9	87158391	rs12236652	NTRK2(-125kb)	A	G	0.03	-0.1217	0.0302	5.65e-05
20	62321128	rs35640778	RTEL1(0)	A	G	0.02	-0.1506	0.0374	5.76e-05
11	61930961	rs1792916	INCENP(+10.33kb)	T	G	0.91	-0.0772	0.0192	5.81e-05
8	15997974	rs4333601	MSR1(0)	G	T	0.24	0.0511	0.0128	6.12e-05
4	179075401	rs11728276	LINC01098(+163.5kb)	A	C	0.04	-0.1165	0.0291	6.16e-05
1	110724488	rs535930	SLC6A17(0)	A	G	0.54	0.0439	0.011	6.3e-05
6	138305662	rs12199300	TNFAIP3(+101.2kb)	T	C	0.1	-0.0772	0.0193	6.31e-05
7	6421538	rs836487	RAC1(0)	T	C	0.48	0.0435	0.0109	6.48e-05
5	55853040	rs75742979	LOC101928448(0)	A	G	0.01	-0.1849	0.0463	6.51e-05
16	84358711	rs34862030	WFDC1(0)	G	A	0.76	0.0511	0.0128	6.55e-05
15	79231478	rs12148472	CTSH(0)	C	T	0.13	0.0645	0.0162	6.6e-05
11	7664017	rs12283985	PPFIBP2(0)	T	C	0.03	-0.1454	0.0364	6.65e-05
11	72168350	rs145864192	CLPB(+22.63kb)	A	G	0.01	-0.1967	0.0493	6.69e-05
4	165162188	rs79934610	MARCH1(0)	T	C	0.18	0.0569	0.0143	6.82e-05
15	85976534	rs74964891	AKAP13(0)	G	T	0.21	-0.0534	0.0134	7.04e-05
6	41871973	rs9369315	MED20(-1.118kb)	C	T	0.23	-0.0511	0.0129	7.18e-05
11	80533352	rs4945437	**	C	A	0.16	0.0585	0.0147	7.2e-05
8	48379380	rs12547497	SPIDR(0)	A	G	0.75	0.0499	0.0126	7.3e-05
7	100172858	rs3197597	LRCH4(0)	T	C	0.15	-0.0612	0.0154	7.31e-05
5	172127143	rs11748405	NEURL1B(+8.61kb)	G	A	0.07	-0.0867	0.0219	7.39e-05
2	95555581	rs60806696	LOC442028(0)	C	T	0.15	-0.0612	0.0155	7.54e-05
14	63245341	rs117929090	KCNH5(0)	G	A	0.02	0.1639	0.0414	7.59e-05
2	28330433	rs79667436	BRE(0)	C	T	0.31	-0.0468	0.0118	7.63e-05
15	89900887	rs758129	MIR9-3(-10.36kb)	A	G	0.36	0.0448	0.0113	7.72e-05
11	95311422	rs4409785	FAM76B(-190.7kb)	C	T	0.17	-0.057	0.0144	7.96e-05
6	145729490	rs9376932	EPM2A(-216.9kb)	C	T	0.44	0.0433	0.011	7.97e-05
18	74190218	rs62110936	ZNF516(0)	A	G	0.06	-0.095	0.0241	8e-05
4	36080604	rs58777625	ARAP2(0)	C	T	0.39	0.0437	0.0111	8.04e-05
6	107444772	rs35012949	BEND3(+9.136kb)	A	G	0.2	-0.0539	0.0137	8.11e-05
2	228765274	rs140780602	DAW1(0)	T	C	0.02	-0.1784	0.0453	8.18e-05
11	131148377	rs1105884	NTM(-91.99kb)	G	A	0.78	-0.0519	0.0132	8.21e-05
5	111518785	rs1560053	EPB41L4A(0)	C	A	0.69	0.0463	0.0118	8.22e-05
20	4112772	rs6139320	SMOX(-16.65kb)	T	C	0.17	0.0571	0.0145	8.36e-05
5	36449279	rs76058109	RANBP3L(+147.3kb)	C	T	0.03	-0.1286	0.0327	8.44e-05
2	19487580	rs10209036	MIR4757(-60.61kb)	T	C	0.36	-0.045	0.0115	8.47e-05
2	160238519	rs115977640	BAZ2B(0)	A	C	0.02	-0.1405	0.0358	8.58e-05
8	143339617	rs7460777	HNRNPD(-216.3kb)	A	G	0.16	0.0579	0.0148	8.76e-05
4	83058150	rs962753	TSNARE1(0)	C	T	0.92	-0.0801	0.0204	8.76e-05
14	95110017	rs1884084	SERPINA13P(0)	T	G	0.52	0.043	0.011	8.82e-05
3	72046220	rs1532870	LINC00877(-38.45kb)	G	T	0.06	-0.0882	0.0225	8.83e-05
2	205166042	rs72930715	PARD3B(-244.5kb)	C	T	0.01	0.179	0.0457	8.84e-05
10	105672015	rs2475218	OBFC1(0)	T	C	0.91	-0.0728	0.0186	8.93e-05
12	52918823	rs651192	|KRT5(+4.58kb)|KRT71(-18.87kb)	C	A	0.93	-0.086	0.022	9.01e-05
5	44380981	rs72764775	FGF10(0)	C	A	0.05	0.1055	0.027	9.08e-05
11	33281328	rs267449	HIPK3(0)	T	C	0.81	0.0545	0.0139	9.11e-05
7	122483287	rs79399015	CADPS2(0)	C	T	0.01	0.1785	0.0457	9.23e-05
19	49206985	rs602662	FUT2(0)	A	G	0.54	-0.0427	0.0109	9.32e-05
2	134994045	rs1268689	MGAT5(-17.78kb)	G	A	0.68	-0.0455	0.0117	9.48e-05
12	128496505	rs149199206	LINC00507(+60.41kb)	T	C	0.02	-0.1757	0.045	9.5e-05
2	202034497	rs137937873	CFLAR(0)	T	C	0.02	0.166	0.0425	9.51e-05
3	27958532	rs2061802	EOMES(+194.3kb)	T	G	0.21	-0.0529	0.0136	9.52e-05
7	106808480	rs257387	HBP1(-0.925kb)	A	G	0.2	-0.0527	0.0135	9.57e-05
15	50554693	rs3784295	HDC(0)	A	G	0.04	0.1164	0.0299	9.76e-05
20	40146939	rs6129858	CHD6(0)	A	G	0.2	-0.053	0.0136	9.8e-05
20	52496342	rs35195227	SUMO1P1(+4.094kb)	A	G	0.11	-0.0687	0.0176	9.81e-05
9	37678936	rs7864572	FRMPD1(0)	T	G	0.03	0.1181	0.0303	9.89e-05
1	231630430	rs74414717	SNRPD2P2(+18.16kb)	A	G	0.09	-0.0743	0.0191	9.94e-05
8	32084902	rs10503900	NRG1(0)	A	G	0.08	0.076	0.0195	9.97e-05
CHR - chromosome BP - base pair position A1 - effect allele A2 - non-effect allele EAF - effect allele frequency OR -odds ratio SE - standard error P - P-value
** no nearest gene with 1000 kb
BCC- basal cell carcinoma
GWAS - genome wide association study SNPs - single nucleotide polymorphisms
PRS - polygeneic risk score
