# Supplementary material for: A multi-phenotype analysis reveals 19 susceptibility loci for basal cell carcinoma and 15 for squamous cell carcinoma
Source: Nat Commun. 2022 Dec 10;13:7650. doi: 10.1038/s41467-022-35345-8 (PMC9741635; doi:10.1038/s41467-022-35345-8)
Supplement: Supplementary file 10 — Supplementary Data 7 [file 41467_2022_35345_MOESM10_ESM.xlsx]

## Sheet: Sheet1
Supplementary Data 7: Single nucleotide polymorphisms included in the polygenic risk score derived from basal cell carcinoma MTAG analysis.
CHR	BP	SNP	Nearest Gene(s)	A1	A2	EAF	log(OR)	SE	P
6	396321	rs12203592	IRF4(0)	T	C	0.2	0.3709	0.0104	4.44e-279
16	89986117	rs1805007	MC1R(0)	T	C	0.09	0.2934	0.0138	3.84e-100
11	89044525	rs10830255	NOX4(-13kb)|TYR(+15.6kb)	C	A	0.37	0.1711	0.0088	1.58e-83
20	35050323	rs8114927	DLGAP4(0) |ASIP	C	T	0.93	-0.2948	0.0163	1.69e-73
2	202143928	rs10931936	CASP8(0)	C	T	0.73	-0.1491	0.0096	5.86e-54
1	17749504	rs730153	RCC2(0)	A	G	0.36	0.1364	0.0089	2.02e-53
20	2285705	rs214793	TGM3(0)	T	C	0.82	-0.1657	0.0111	4.12e-50
9	16864521	rs2153271	BNC2(0)	T	C	0.62	0.1233	0.0088	1.35e-44
16	89786691	rs117849137	VPS9D1(0)	T	C	0.05	-0.26	0.0197	1.1e-39
9	22049656	rs10811645	CDKN2B-AS1(0)	A	G	0.47	-0.1124	0.0085	1.41e-39
16	89704797	rs76820443	DPEP1(0)	T	G	0.06	-0.2279	0.0179	5e-37
10	8964984	rs79134926	LINC00709(-352.6kb)	T	G	0.12	-0.172	0.0135	6.05e-37
8	77483430	rs35251485	LINC01111(+46.86kb)|ZFHX4-AS1(-39.68kb)	A	G	0.06	-0.2313	0.0182	8.34e-37
11	89062444	rs3897708	NOX4(0)	T	C	0.14	-0.1514	0.0124	1.79e-34
8	101028239	rs6989943	RGS22(0)	A	G	0.15	-0.1423	0.012	2.11e-32
3	71545170	rs11720523	FOXP1(0)	A	C	0.43	0.1016	0.0086	3.88e-32
5	1317820	rs3816659	CLPTM1L(-0.179kb)	G	A	0.58	0.1016	0.0088	5.53e-31
12	52913668	rs11170164	KRT5(0)	T	C	0.08	0.1751	0.0158	1.39e-28
6	90976768	rs72928038	BACH2(0)	A	G	0.18	-0.124	0.0112	2.09e-28
2	204741166	rs1427676	CTLA4(+2.483kb)	T	C	0.67	0.0995	0.009	3.67e-28
6	32578958	rs502803	HLA-DQA1(-26.22kb)	A	G	0.46	-0.0922	0.0086	5.48e-27
9	16799623	rs10962605	BNC2(0)	G	A	0.76	0.1076	0.0101	1.54e-26
2	38298139	rs1800440	CYP1B1(0)	C	T	0.19	-0.1143	0.011	2.53e-25
5	33927054	rs13177787	RXFP3(-9.436kb)|SLC45A2(-17.67kb)	C	T	0.95	0.1994	0.0193	6.21e-25
7	130585492	rs157934	LINC-PINT(0)	C	T	0.3	-0.0926	0.0093	1.79e-23
7	29132279	rs117744081	CPVL(0)	G	A	0.03	-0.2417	0.0244	3.77e-23
16	90041014	rs62052246	AFG3L1P(0)	T	C	0.03	-0.2531	0.0256	4.63e-23
16	89727286	rs117185371	SPATA33(0)	T	C	0.02	-0.2981	0.0304	9.65e-23
3	188128794	rs73192661	LPP(0)	T	C	0.45	0.0842	0.0086	1.32e-22
6	167370353	rs2757039	RNASET2(+0.276kb)|MIR3939(-40.94kb)	T	G	0.34	0.0875	0.009	3.57e-22
5	149192846	rs17110447	PPARGC1B(0)	G	A	0.28	-0.0879	0.0096	4.56e-20
1	114303808	rs6679677	RSBN1(-0.645kb)|PHFT1(2.031kb)	A	C	0.1	-0.1258	0.0141	3.59e-19
1	150952674	rs6587551	ANXA9(-1.824kb)|CERS2(+5.195kb)	T	C	0.45	-0.0769	0.0086	3.85e-19
16	89454991	rs117984432	ANKRD11(0)	C	T	0.04	0.2048	0.0231	6.35e-19
2	88554351	rs6707137	THNSL2(+68.2kb)	A	G	0.06	-0.1571	0.018	2.35e-18
7	101418653	rs73183643	CUX1(-40.53kb)	A	G	0.25	-0.0859	0.0099	3.6e-18
8	81391684	rs10102592	ZBTB10(-6.169kb)	A	G	0.2	-0.0927	0.0107	6.6e-18
7	17134708	rs117132860	AHR(-203.6kb)|AGR3(+213.1kb)	A	G	0.03	0.2327	0.027	7.27e-18
17	7578671	rs35850753	TP53(0)	T	C	0.02	0.2699	0.0316	1.32e-17
16	90168481	rs150726808	PRDM7(+26.14kb)	C	T	0.02	-0.2663	0.0315	2.51e-17
21	43083543	rs2849695	LINC00111(-15.92kb)	C	T	0.42	-0.0746	0.0088	2.68e-17
2	16481189	rs6739779	FAM49A(-249.5kb)|MYCN(+394.1kb)	T	C	0.1	-0.1175	0.0141	8.8e-17
9	16576882	rs4961724	BNC2(0)	T	C	0.9	0.1224	0.0147	8.83e-17
20	32768431	rs6059703	ASIP(-79.74kb)|EIF2S2(+68.35kb)	T	C	0.14	-0.1037	0.0125	1.38e-16
16	89896243	rs77847775	SPIRE2(0)	T	C	0.1	0.1194	0.0147	3.76e-16
11	65638719	rs633800	EFEMP2(0)	A	G	0.5	-0.0669	0.0085	4.7e-15
20	2220834	rs6035926	LOC388780(+27.04kb)	G	T	0.38	0.0687	0.0088	6.34e-15
15	28319648	rs79743671	OCA2(0)	A	G	0.06	-0.1418	0.0184	1.14e-14
2	7704860	rs79522206	LOC100506274(+114.5kb)	A	G	0.03	0.2053	0.0271	3.51e-14
13	113535742	rs9549317	ATP11A(0)	G	A	0.44	-0.0638	0.0087	1.95e-13
11	64107477	rs479777	CCDC88B(-0.212kb)	C	T	0.34	0.0661	0.009	2.37e-13
20	49392745	rs11908416	BCAS4(-18.68kb)	A	G	0.24	-0.0733	0.0101	3.1e-13
6	22060582	rs885769	CASC15(0)	C	T	0.64	-0.0637	0.0089	6.71e-13
19	4831878	rs4807000	FEM1A(+36.31kb)	G	A	0.61	0.0634	0.0089	8.91e-13
12	96379806	rs3213737	HAL(0)	A	G	0.58	-0.0614	0.0086	1.29e-12
11	68889367	rs2924552	TPCN2(+31.3kb)	T	C	0.4	0.0608	0.0087	3.5e-12
11	89095721	rs16912266	NOX4(0)	G	A	0.02	-0.2002	0.0288	3.75e-12
9	12582787	rs10429629	TYRP1(-110.6kb)	G	T	0.65	0.0618	0.009	5.5e-12
10	119573178	rs7098111	RAB11FIP2(-191.2kb)	T	C	0.17	-0.0797	0.0116	6.19e-12
1	205181062	rs2369633	DSTYK(+0.335kb)	C	T	0.91	-0.1004	0.0147	9.81e-12
9	681645	rs9408674	KANK1(0)	A	G	0.43	0.0589	0.0087	1.05e-11
1	152179152	rs12123821	HRNR(-5.399kb)	T	C	0.05	0.1369	0.0202	1.37e-11
10	6098824	rs706779	IL2RA(0)	C	T	0.47	0.0577	0.0085	1.43e-11
1	110724488	rs535930	SLC6A17(0)	A	G	0.54	0.0583	0.0086	1.45e-11
16	88769704	rs2879901	RNF166(0)	G	A	0.6	-0.0634	0.0094	1.49e-11
20	2322725	rs6048276	TGM3(+1kb)	A	G	0.38	-0.06	0.0089	1.88e-11
1	155014426	rs55668940	DCST1(0)	A	G	0.2	0.0706	0.0106	2.91e-11
15	28022750	rs68182919	OCA2(0)	A	C	0.37	0.0587	0.0088	3.23e-11
6	31398058	rs114635873	HCG26(-40.95kb)	A	G	0.04	0.1534	0.0232	3.56e-11
19	50151226	rs2082481	SCAF1(0)	A	G	0.24	0.0664	0.0101	4.4e-11
3	98447140	rs7620634	ST3GAL6-AS1(0)	A	G	0.25	-0.0642	0.0098	5.52e-11
11	95311422	rs4409785	FAM76B(-190.7kb)	C	T	0.17	-0.0727	0.0112	9.51e-11
7	47447921	rs834603	TNS3(0)	G	A	0.49	-0.0551	0.0085	1.05e-10
16	89399982	rs74968519	ANKRD11(0)	C	A	0.04	-0.1452	0.0225	1.11e-10
15	28279090	rs144244730	OCA2(0)	T	G	0.02	-0.2201	0.0346	1.94e-10
12	56401085	rs10876864	IKZF4(-13.6kb)|SUOX(+1.776kb)	A	G	0.57	0.0546	0.0086	2.56e-10
11	61597212	rs174570	FADS2(0)	T	C	0.13	-0.0806	0.0128	2.67e-10
11	16217413	rs10766301	SOX6(0)	T	C	0.44	0.0543	0.0086	2.93e-10
16	89631382	rs79878470	RPL13(0)	C	T	0.04	0.1405	0.0224	3.5e-10
12	111910219	rs10774625	ATXN2(0)	G	A	0.5	0.0535	0.0085	4.03e-10
16	89884697	rs113234026	FANCA(+1.632kb)	G	A	0.01	-0.2449	0.0393	4.51e-10
12	89015138	rs17425489	KITLG(+40.89kb)	A	G	0.09	-0.0909	0.0146	4.54e-10
5	90207399	rs6889986	GPR98(0)	A	G	0.4	-0.054	0.0087	5.44e-10
11	89234151	rs496972	NOX4(0)	A	G	0.82	0.0681	0.011	6.99e-10
14	75935908	rs77100309	JDP2(0)	A	G	0.07	0.1012	0.0165	8.55e-10
14	103988180	rs1136165	CKB(0)	T	G	0.63	0.0541	0.0089	1.11e-09
8	116633906	rs2009382	TRPS1(0)	T	C	0.6	-0.0529	0.0088	1.58e-09
2	163124637	rs35667974	IFIH1(0)	C	T	0.02	0.1779	0.0296	1.9e-09
1	41912985	rs12142181	EDN2(-31.46kb)|FOXO6(+63.72kb	T	C	0.08	-0.0919	0.0155	2.86e-09
9	106907819	rs10820610	SMC2(+4.119kb)	A	G	0.54	0.0505	0.0086	3.72e-09
6	31048560	rs144333350	HCG22(+20.9kb)	A	G	0.01	0.2201	0.0374	4.07e-09
10	64418739	rs6479830	ZNF365(0)	C	T	0.72	0.0554	0.0094	4.07e-09
1	242023898	rs4149909	EXO1(0)	G	A	0.03	0.1399	0.0239	4.89e-09
11	108187689	rs73008229	ATM(0)	A	G	0.15	-0.0707	0.0121	5.4e-09
12	133138503	rs7301141	FBRSL1(0)	G	A	0.42	0.0519	0.0089	6.21e-09
11	88829158	rs145237990	GRM5(+32.31kb)|TYR(-81.88kb)	T	C	0.04	-0.1369	0.0237	7.37e-09
20	34422601	rs6060632	PHF20(0)	A	G	0.09	-0.0862	0.0151	1.19e-08
12	122668326	rs11059675	LRRC43(0)	A	G	0.46	-0.0491	0.0086	1.21e-08
4	103146888	rs35225200	BANK1(+150.9kb)|SLC39A8(-25.31kb)	C	A	0.08	0.09	0.0158	1.27e-08
5	33939895	rs35399	RXFP3(+0.872kb)|SLC45A2(-4.825kb)	C	T	0.01	-0.2514	0.0442	1.33e-08
9	16489760	rs141457510	BNC2(0)	T	C	0.02	0.1744	0.0308	1.44e-08
10	10771564	rs12767525	SFTA1P(-54.84kb)	T	C	0.31	0.0518	0.0092	2e-08
20	31620470	rs6059028	BPIFB6(0)	C	T	0.77	0.0569	0.0102	2.19e-08
3	156493213	rs9878566	LINC00886(0)	T	C	0.49	0.0478	0.0086	2.36e-08
7	17637066	rs6949722	LOC101927630(+38.53kb)	T	G	0.21	0.058	0.0104	2.64e-08
7	6419049	rs866278	RAC1(0)	G	T	0.49	0.0471	0.0086	3.6e-08
3	46444383	rs2373232	CCR5(+26.69kb)|CCRL2(-4.337kb)	A	G	0.68	-0.0498	0.0091	4.77e-08
9	139324737	rs33982662	INPP5E(0)	A	C	0.29	0.0519	0.0095	4.83e-08
22	45622684	rs5766565	KIAA0930(0)	G	A	0.34	-0.0494	0.0091	5.02e-08
11	77940075	rs2450128	GAB2(0)	A	G	0.15	-0.0651	0.012	5.09e-08
2	5689457	rs13390174	LINC01248(-84.82kb)	C	T	0.52	0.0469	0.0086	5.17e-08
9	19056856	rs113936233	HAUS6(0)	T	C	0.14	0.0673	0.0124	5.58e-08
11	68840399	rs61746574	TPCN2(0)	A	G	0.11	-0.0739	0.0136	5.79e-08
3	5024771	rs908078	BHLHE40(0)	C	T	0.14	-0.068	0.0126	5.91e-08
20	31709816	rs6059093	BPIFB4(+10.26kb)	G	A	0.38	-0.0486	0.009	6.14e-08
20	38134901	rs2207802	LOC339568(+281.5kb)	A	G	0.46	0.0462	0.0086	6.67e-08
11	47242761	rs12291341	DDB2(0)	A	G	0.34	-0.049	0.0091	6.7e-08
1	16045250	rs10927840	PLEKHM2(0)	G	A	0.24	-0.0534	0.0099	7.55e-08
15	79234470	rs34843303	CTSH(0)	C	T	0.11	0.0743	0.0138	7.83e-08
10	102109202	rs1502593	SCD(0)	A	G	0.38	-0.0472	0.0088	7.87e-08
15	28012154	rs75236462	OCA2(0)	T	C	0.02	0.1505	0.0281	8.65e-08
10	9217159	rs68140948	LINC00709(-100.4kb)	T	C	0.12	0.0732	0.0137	8.66e-08
20	62321128	rs35640778	RTEL1(0)	A	G	0.02	-0.1588	0.0298	9.71e-08
7	50191353	rs10250629	C7orf72(0)	C	T	0.42	-0.046	0.0087	1.07e-07
6	41885091	rs6920559	MED20(0)	T	C	0.25	-0.052	0.0098	1.11e-07
20	33316302	rs73106953	NCOA6(0)	A	G	0.05	-0.1071	0.0202	1.19e-07
17	18156375	rs2605140	FLII(0)	G	A	0.36	0.0471	0.0089	1.35e-07
17	46981419	rs12940898	UBE2Z(-4.311kb)	C	T	0.43	0.0451	0.0086	1.4e-07
5	38765637	rs10070428	OSMR-AS1(0)	T	G	0.46	-0.0449	0.0085	1.5e-07
3	105373929	rs17202230	CBLB(-3.179kb)	C	T	0.28	0.0502	0.0096	1.54e-07
12	24566725	rs12822167	SOX5(0)	T	G	0.4	-0.0461	0.0089	1.88e-07
10	95689962	rs1223481	SLC35G1(+27.47kb)	C	A	0.45	0.0446	0.0086	1.94e-07
1	66861518	rs72674153	PDE4B(+21.26kb)	T	C	0.13	-0.0656	0.0127	2.25e-07
5	34035113	rs10521013	C1QTNF3(0)	G	T	0.03	-0.1372	0.0266	2.39e-07
6	1145265	rs12215602	LOC285768(+43.7kb)	A	G	0.3	0.0479	0.0093	2.52e-07
6	126683594	rs9398803	CENPW(0)	G	A	0.47	-0.0434	0.0085	3.79e-07
22	41768862	rs5751086	TEF(0)	T	C	0.26	0.0493	0.0097	4.02e-07
2	11526716	rs12466910	LINC00570(-7.39kb)	A	G	0.43	-0.0446	0.0088	4.03e-07
2	187981616	rs10188776	CALCRL(-225.1kb)	A	C	0.23	-0.0514	0.0102	4.08e-07
5	39120056	rs376195	FYB(0)	C	T	0.71	-0.0475	0.0094	4.11e-07
7	1900208	rs4644136	MAD1L1(0)	T	C	0.42	0.0441	0.0087	4.28e-07
10	105671109	rs2488000	OBFC1(0)	G	T	0.91	-0.0737	0.0146	4.3e-07
5	67740062	rs256456	PIK3R1(+142.4kb)	G	A	0.5	-0.0433	0.0086	4.31e-07
11	68965635	rs10896443	LOC338694(+26.6kb)	G	T	0.3	0.0472	0.0094	4.68e-07
12	89477507	rs11608712	LOC728084(+64.04kb)	G	A	0.09	0.0746	0.0148	4.71e-07
19	49208978	rs632111	FUT2(0)	G	A	0.53	-0.0431	0.0086	5.34e-07
13	32940345	rs9534275	BRCA2(0)	A	C	0.53	-0.043	0.0086	5.91e-07
6	31232367	rs72860304	HLA-C(-4.158kb)	G	A	0.06	0.0913	0.0183	6.02e-07
22	38563471	rs132985	PLA2G6(0)	T	C	0.47	-0.0427	0.0086	6.06e-07
17	45974251	rs2325748	SP2(0)	T	C	0.3	-0.0462	0.0093	6.27e-07
3	169512241	rs7643115	LRRC34(0)	A	G	0.25	-0.0492	0.0099	6.46e-07
8	17668124	rs508500	MTUS1(+9.698kb)	T	C	0.87	-0.0623	0.0125	6.56e-07
4	72705908	rs1402155	GC(+34.67kb)	G	A	0.72	0.0472	0.0095	6.7e-07
6	29317177	rs148466862	OR5V1(-5.829kb)	T	C	0.05	0.102	0.0206	7.01e-07
2	7677807	rs75098321	LOC100506274(+87.43kb)	A	G	0.05	-0.1014	0.0205	7.21e-07
2	145754503	rs10185667	TEX41(0)	T	C	0.28	-0.0474	0.0096	7.45e-07
3	141331565	rs1709	RASA2(+0.368kb)	C	T	0.3	-0.0475	0.0096	7.51e-07
20	30223426	rs6087710	COX4I2(-2.264kb)	C	T	0.16	-0.0584	0.0118	7.56e-07
12	50990850	rs10876067	DIP2B(0)	A	C	0.23	0.0504	0.0102	7.62e-07
20	25195509	rs6050446	ENTPD6(0)|=MISSENSE	G	A	0.97	-0.1177	0.0239	8e-07
6	135962019	rs9494311	LINC00271(0)	C	T	0.33	-0.045	0.0092	8.92e-07
3	86659464	rs76886206	RNU6-69P(+169.1kb)	T	C	0.09	0.0731	0.015	1.02e-06
20	38692904	rs2425398	LOC100505663(+55.73kb)	C	T	0.85	-0.0589	0.0121	1.05e-06
8	129007412	rs10808565	PVT1(0)	T	C	0.35	0.0437	0.0089	1.06e-06
10	13741612	rs3750880	FRMD4A(0)	T	G	0.34	0.0438	0.009	1.11e-06
7	100457356	rs314376	SLC12A9(0)	G	A	0.48	0.0413	0.0085	1.24e-06
14	92835100	rs8003333	SLC24A4(0)	A	G	0.82	0.0539	0.0111	1.31e-06
17	80540585	rs2306759	FOXK2(0)	G	A	0.43	0.0431	0.0089	1.32e-06
2	41366	rs55798386	FAM110C(0)	T	C	0.09	-0.0734	0.0152	1.42e-06
17	40566463	rs12600758	PTRF(0)	C	T	0.18	-0.0541	0.0112	1.43e-06
18	78007784	rs12970236	PARD6G(+2.387kb)	C	T	0.61	-0.0427	0.0089	1.69e-06
19	13940125	rs10424238	ZSWIM4(0)	T	C	0.25	-0.0482	0.0101	1.69e-06
8	9198185	rs12546962	LOC157273(+5.595kb)	G	A	0.26	0.0467	0.0098	1.72e-06
5	156613720	rs2434974	ITK(0)	C	A	0.1	-0.0742	0.0156	1.87e-06
1	4349760	rs111757731	LOC284661(-122.4kb)	A	G	0.16	0.0555	0.0117	1.95e-06
15	42832534	rs10454039	LRRC57(-2.185kb)	T	C	0.75	-0.0463	0.0098	2.17e-06
14	93014929	rs61975764	RNF123(0)	A	G	0.47	-0.0409	0.0086	2.18e-06
3	49749705	rs73077157	PKHD1(0)	C	A	0.13	0.06	0.0127	2.18e-06
6	51698438	rs4142800	RIN3(0)	C	T	0.47	-0.0405	0.0086	2.18e-06
1	16324094	rs3888951	C1orf64(-6.636kb)	T	C	0.4	-0.0416	0.0088	2.24e-06
11	87821983	rs11021553	RAB38(-24.43kb)	T	C	0.03	-0.1159	0.0245	2.36e-06
7	16966980	rs12535242	AGR3(+45.37kb)	A	C	0.34	0.0423	0.009	2.39e-06
11	16481965	rs11023948	SOX6(0)	C	T	0.21	-0.0492	0.0104	2.4e-06
11	68154188	rs4988319	LRP5(0)	A	G	0.18	-0.0529	0.0112	2.45e-06
15	26106257	rs12906552	ATP10A(0)	G	T	0.77	0.048	0.0102	2.73e-06
1	152098428	rs140371183	TCHH(+10.5kb)	G	A	0.03	0.1095	0.0234	2.99e-06
1	41850182	rs10749805	FOXO6(+0.919kb)	A	G	0.57	-0.0403	0.0087	3.24e-06
2	202391612	rs76671100	ALS2CR11(0)	G	A	0.02	-0.1392	0.0299	3.26e-06
5	2689630	rs13163152	IRX2(-56.65kb)	T	C	0.08	0.0759	0.0163	3.28e-06
1	7995033	rs9657980	TNFRSF9(0)	G	A	0.03	0.1262	0.0272	3.37e-06
16	4955867	rs11076857	PPL(0)	A	G	0.61	0.0412	0.0089	3.65e-06
8	128681643	rs13250163	CADM2(0)	T	C	0.54	0.04	0.0087	3.88e-06
3	85661265	rs11928368	CASC11(-31.21kb)	T	G	0.33	-0.0421	0.0091	3.88e-06
16	68734249	rs117432663	CDH3(+1.292kb)	A	G	0.06	-0.084	0.0182	3.91e-06
5	173976357	rs6895988	MSX2(-175.2kb)	C	A	0.26	-0.045	0.0098	3.97e-06
9	136155000	rs635634	ABO(+4.37kb)	T	C	0.18	-0.0507	0.011	4.04e-06
16	11430375	rs149961585	RMI2(-8.935kb)	T	C	0.18	0.0502	0.0109	4.21e-06
1	8269962	rs74562379	SLC45A1(-108.2kb)	T	C	0.04	0.1068	0.0232	4.28e-06
10	22861591	rs6482225	PIP4K2A(0)	C	A	0.94	0.0861	0.0187	4.31e-06
5	44449376	rs72748037	FGF10-AS1(+35.28kb)	A	G	0.16	0.0531	0.0116	4.44e-06
4	122751061	rs13152701	BBS7(0)	A	G	0.4	0.04	0.0087	4.46e-06
11	128593493	rs947930	MIR205HG(0)	A	G	0.74	-0.0441	0.0096	4.47e-06
12	116744946	rs76530201	FLI1(0)	T	C	0.1	0.0645	0.0141	4.47e-06
1	209603996	rs2294938	MED13L(+29.96kb)	G	A	0.66	0.0414	0.009	4.47e-06
14	57422341	rs150861795	OTX2-AS1(+24.79kb)	T	C	0.04	-0.1044	0.0228	4.7e-06
1	214446481	rs12031337	SMYD2(-8.083kb)	A	G	0.05	0.0894	0.0195	4.74e-06
21	40285608	rs76400243	LOC400867(0)	A	G	0.1	0.0674	0.0147	4.88e-06
2	37159799	rs2372786	STRN(0)	G	A	0.48	0.039	0.0085	4.94e-06
9	116684219	rs4979297	ZNF618(0)	A	G	0.52	0.0389	0.0085	4.99e-06
18	37237603	rs17620780	LINC00669(0)	A	G	0.09	-0.0688	0.0151	5.26e-06
10	103842365	rs2485630	HPS6(+14.57kb)	G	A	0.72	0.0436	0.0096	5.56e-06
7	28172732	rs702814	JAZF1(0)	T	C	0.51	0.0387	0.0085	5.68e-06
3	8979607	rs341771	RAD18(0)|=missense	T	C	0.81	0.0494	0.011	6.45e-06
8	95904195	rs11783941	CCNE2(0)	T	C	0.21	-0.0469	0.0104	6.53e-06
12	759441	rs61916677	NINJ2(0)	A	G	0.17	0.0516	0.0115	6.74e-06
10	63044816	rs3107456	TMEM26(-121.6kb)	A	G	0.71	0.0424	0.0094	6.83e-06
6	130378833	rs12661188	L3MBTL3(0)	C	T	0.68	0.0411	0.0092	7.02e-06
5	56609265	rs255237	GPBP1(+48.76kb)	T	C	0.7	-0.042	0.0093	7.03e-06
7	135167947	rs2551761	CNOT4(0)	T	C	0.6	-0.0392	0.0087	7.18e-06
18	74194978	rs78380260	ZNF516(0)	C	T	0.11	-0.0606	0.0135	7.27e-06
20	52496342	rs35195227	SUMO1P1(+4.094kb)	A	G	0.11	-0.0625	0.0139	7.29e-06
18	20431157	rs12958214	LOC101927571(+64.36kb)	T	C	0.63	0.0396	0.0089	7.83e-06
11	76301375	rs7927997	C11orf30(+38.79kb)	T	C	0.39	0.0389	0.0087	7.97e-06
8	42045933	rs2070711	PLAT(0)	A	G	0.12	0.0576	0.0129	8.04e-06
6	106152393	rs1508374	PREP(+301.4kb)	A	G	0.51	0.0381	0.0085	8.07e-06
5	35892037	rs62351974	IL7R(+12.33kb)	T	C	0.29	0.0418	0.0094	8.12e-06
2	173057849	rs12692990	DLX2(+90.37kb)	G	A	0.17	0.0509	0.0114	8.23e-06
11	14495049	rs55665837	COPB1(0)	T	C	0.37	-0.0394	0.0089	8.33e-06
12	25222828	rs2054767	LRMP(0)	G	A	0.36	-0.0396	0.0089	8.74e-06
12	110507991	rs148526428	C12orf76(+2.491kb)	T	C	0.09	0.0669	0.0151	8.88e-06
2	26095859	rs13416792	ASXL2(0)	C	T	0.3	-0.041	0.0092	9.28e-06
9	134468872	rs3780267	RAPGEF1(0)	T	C	0.36	0.0393	0.0089	9.28e-06
1	221656758	rs77493723	C1orf140(+147.1kb)	T	C	0.06	0.0799	0.018	9.34e-06
5	33801115	rs12523642	ADAMTS12(0)	G	A	0.37	0.0392	0.0088	9.35e-06
6	134253265	rs151112	TBPL1(-20.04kb)	G	A	0.46	-0.0385	0.0087	9.69e-06
2	119633160	rs7597233	EN1(+27.4kb)	T	G	0.18	-0.0498	0.0113	9.76e-06
11	90788743	rs10830633	DISC1FP1(+140.5kb)	A	G	0.3	-0.042	0.0095	1e-05
11	120193956	rs12799299	TMEM136(-1.881kb)	T	C	0.4	-0.0386	0.0088	1.02e-05
15	31395346	rs28441327	TRPM1(0)	T	C	0.18	-0.0489	0.0111	1.04e-05
21	42740949	rs431563	MX2(0)	A	G	0.67	0.0402	0.0091	1.06e-05
6	150521594	rs910534	PPP1R14C(0)	C	T	0.45	-0.038	0.0086	1.07e-05
2	202006755	rs143709332	CFLAR(0)|CFLAR-AS1(0)	C	T	0.02	0.1458	0.0331	1.08e-05
7	110051262	rs2106755	IMMP2L(-251.8kb)	A	G	0.02	-0.1234	0.0281	1.09e-05
12	120832146	rs206966	COX6A1(-43.75kb)	T	C	0.15	-0.0533	0.0121	1.1e-05
13	42971543	rs12855879	AKAP11(+74.14kb)	A	C	0.22	0.0454	0.0103	1.11e-05
2	242185654	rs75590598	HDLBP(0)	A	G	0.1	0.0616	0.014	1.12e-05
9	17682865	rs117693019	SH3GL2(0)	T	C	0.02	0.1327	0.0302	1.13e-05
14	51902566	rs11849449	FRMD6-AS2(-18.66kb)	T	G	0.14	0.0531	0.0121	1.14e-05
11	60762850	rs2905513	CD6(0)	T	C	0.28	-0.0417	0.0095	1.16e-05
6	890039	rs4358672	LOC101927691(+13.43kb)	A	G	0.35	0.0406	0.0093	1.18e-05
6	6928980	rs11962385	RREB1(-178.8kb)	T	C	0.13	-0.056	0.0128	1.22e-05
16	88597149	rs12923090	ZFPM1(0)	T	C	0.93	0.0765	0.0175	1.24e-05
9	130628731	rs73669434	AK1(-0.027kb)	C	A	0.01	0.1746	0.04	1.25e-05
8	71550708	rs49195	LACTB2(0)|LOC286190(0)	T	C	0.32	0.0399	0.0091	1.26e-05
15	28195928	rs147750878	OCA2(0)	A	G	0.01	-0.1866	0.0428	1.27e-05
15	91526275	rs7180016	PRC1(0)|PRC1-AS1(0)	A	G	0.16	-0.0508	0.0116	1.29e-05
15	50163181	rs61618346	ATP8B4(0)	A	G	0.28	-0.0414	0.0095	1.34e-05
16	82259866	rs902542	MPHOSPH6(+56.04kb)	G	A	0.87	0.0548	0.0126	1.4e-05
5	138852369	rs13153461	TMEM173(-2.743kb)	A	G	0.74	-0.0427	0.0098	1.41e-05
5	151130901	rs2915822	ATOX1(0)	T	G	0.73	-0.0417	0.0096	1.41e-05
12	70780973	rs71454275	KCNMB4(0)	A	G	0.11	0.0588	0.0136	1.44e-05
13	95203277	rs1891100	ARAP3(0)	T	C	0.32	0.0399	0.0092	1.55e-05
5	141057221	rs10070702	TGDS(-23.03kb)	T	G	0.63	0.0384	0.0089	1.55e-05
1	190567895	rs60607282	LOC440704(-26.12kb)	G	A	0.1	0.0619	0.0143	1.57e-05
7	124617108	rs6959972	POT1(+47.07kb)	C	T	0.6	-0.0376	0.0087	1.6e-05
4	186985575	rs28680717	TLR3(-4.733kb)	A	G	0.25	0.0426	0.0099	1.63e-05
14	98840078	rs72708235	C14orf177(-337.9kb)	A	C	0.19	0.0468	0.0109	1.65e-05
2	42252517	rs191096162	PKDCC(-22.64kb)	A	G	0.02	0.1215	0.0282	1.67e-05
20	24122005	rs77550063	FLJ33581(-58.4kb)	A	C	0.06	0.0767	0.0178	1.67e-05
19	34281696	rs961499	VDR(0)	C	T	0.69	0.04	0.0093	1.68e-05
12	52805755	rs11170115	|KRT82(+5.579kb)	T	G	0.09	-0.0655	0.0152	1.68e-05
20	17859706	rs2745803	KCTD15(-6.054kb)	G	A	0.21	0.0456	0.0106	1.68e-05
12	48244184	rs7967152	SNX5(-62.53kb)	C	A	0.53	0.0367	0.0085	1.68e-05
5	96886257	rs114851885	LOC102546227(0)	A	G	0.02	-0.1246	0.029	1.72e-05
6	159181885	rs3127155	SYTL3(0)	A	G	0.69	0.0402	0.0094	1.73e-05
1	170382898	rs4363474	GORAB(-118.4kb)	C	T	0.6	-0.0373	0.0087	1.82e-05
14	42312887	rs12586811	LRFN5(0)	G	A	0.47	-0.0367	0.0086	1.83e-05
2	161187056	rs72972869	RBMS1(0)	C	T	0.05	0.0836	0.0195	1.84e-05
6	158331920	rs9458833	SNX9(0)	A	G	0.11	-0.0576	0.0135	1.87e-05
14	100762740	rs7143776	SLC25A29(0)	G	A	0.72	-0.0407	0.0095	1.87e-05
19	17401859	rs61494113	ABHD8(-1.08kb)	A	G	0.3	0.0403	0.0094	1.96e-05
12	52854038	rs11170133	KRT6B(+8.128kb)	A	G	0.03	-0.1078	0.0253	1.99e-05
10	73508791	rs748113	C10orf54(0)|CDH23(0)	C	T	0.44	-0.0373	0.0088	2.03e-05
10	8071820	rs10905273	TAF3(+14.8kb)	A	G	0.39	-0.0379	0.0089	2.04e-05
10	6390450	rs947474	LOC399715(+12.51kb)	A	G	0.82	-0.0466	0.011	2.11e-05
10	80598916	rs4622201	ZMIZ1-AS1(-104.2kb)	A	G	0.41	-0.0369	0.0087	2.12e-05
9	117142108	rs73551565	AKNA(0)	T	C	0.25	-0.0422	0.0099	2.17e-05
2	198880481	rs1318867	PLCL1(0)	A	C	0.48	-0.0363	0.0085	2.21e-05
3	114531323	rs191421910	ZBTB20(0)	T	C	0.01	-0.1532	0.0361	2.22e-05
9	21784225	rs958219	MTAP(-18.41kb)	C	T	0.49	-0.0362	0.0085	2.23e-05
14	69271969	rs971290	FOXE1(-9.532kb)	A	C	0.21	-0.0444	0.0105	2.31e-05
9	100606004	rs7860651	ZFP36L1(+9.009kb)	T	C	0.73	-0.0406	0.0096	2.31e-05
3	4978355	rs6442919	BHLHE40(-42.74kb)	T	C	0.83	-0.0481	0.0114	2.32e-05
14	58732748	rs12892257	FLJ31306(0)|PSMA3(0)	A	G	0.58	0.0366	0.0087	2.32e-05
10	115049380	rs2788180	TCF7L2(+121.9kb)	A	G	0.22	0.0438	0.0104	2.33e-05
8	98367884	rs4735451	TSPYL5(+77.71kb)	T	C	0.73	0.0406	0.0096	2.35e-05
5	73802976	rs1001114	ENC1(-120.3kb)	G	A	0.35	0.0382	0.009	2.38e-05
2	17621418	rs6737193	RAD51AP2(-70.57kb)	G	A	0.38	-0.037	0.0088	2.46e-05
4	41216675	rs13119394	APBB2(+0.04kb)	C	A	0.18	-0.0473	0.0112	2.49e-05
13	108825638	rs55743908	LIG4(-34.15kb)	A	G	0.16	-0.0491	0.0117	2.53e-05
20	33881187	rs35556948	FAM83C(+0.962kb)	C	A	0.08	-0.0681	0.0162	2.56e-05
19	4032682	rs755752	PIAS4(0)	G	A	0.77	-0.0442	0.0105	2.59e-05
3	101270494	rs28460520	TRMT10C(-10.18kb)	G	A	0.62	-0.0371	0.0088	2.61e-05
20	50809966	rs927121	ZFP64(+1.442kb)	C	T	0.76	0.0422	0.01	2.7e-05
2	10041284	rs6432044	TAF1B(0)	C	A	0.57	0.0361	0.0086	2.79e-05
3	14285488	rs17305345	LSM3(+45.62kb)	T	C	0.19	0.0451	0.0108	2.8e-05
1	111406871	rs6663581	CD53(-6.949kb)	A	G	0.53	-0.0359	0.0086	2.86e-05
2	191954852	rs10931481	STAT4(0)	A	G	0.68	0.0384	0.0092	2.91e-05
4	4351524	rs13104943	ZBTB49(+28.01kb)	G	T	0.77	0.042	0.01	2.94e-05
5	141473337	rs111678187	NDFIP1(-14.99kb)	T	C	0.1	-0.0602	0.0144	2.96e-05
8	81981615	rs76471228	PAG1(0)	T	C	0.04	0.0949	0.0227	2.98e-05
16	69356979	rs76467962	VPS4A(0)	G	A	0.03	-0.1203	0.0288	3e-05
13	71006007	rs117040286	ATXN8OS(+292.1kb)	T	C	0.01	0.1512	0.0363	3.07e-05
15	54040533	rs62005963	SPAG1(0)	T	C	0.41	-0.0362	0.0087	3.1e-05
8	101228530	rs2514684	WDR72(0)	T	C	0.57	0.0359	0.0086	3.1e-05
11	71114134	rs2511011	FLJ42102(-2.657kb)	T	C	0.2	-0.0441	0.0106	3.13e-05
3	119295128	rs529650	ADPRH(-3.151kb)	T	C	0.37	-0.0369	0.0089	3.14e-05
9	126767150	rs10818906	LHX2(-6.738kb)	C	T	0.53	0.036	0.0087	3.18e-05
12	57840308	rs568793	INHBC(0)	C	A	0.49	0.0355	0.0085	3.2e-05
6	116939485	rs7757149	RSPH4A(0)	A	G	0.18	0.0463	0.0111	3.22e-05
12	109886603	rs6663	KCTD10(0)	A	G	0.25	-0.041	0.0099	3.24e-05
6	470769	rs114924827	EXOC2(-14.37kb)	A	G	0.01	-0.1611	0.0388	3.32e-05
2	220083279	rs1109866	ABCB6(0)	T	C	0.9	-0.0598	0.0144	3.44e-05
12	21602861	rs149136683	CD248(-2.171kb)	A	G	0.02	-0.1267	0.0306	3.45e-05
11	66079786	rs490972	PYROXD1(0)	A	G	0.47	-0.0358	0.0086	3.45e-05
1	63147040	rs7531579	DOCK7(0)	C	A	0.35	0.0369	0.0089	3.49e-05
2	114435562	rs4849258	RABL2A(+34.59kb)	C	T	0.68	-0.0378	0.0091	3.51e-05
22	39530859	rs139386	PTGFR(0)	C	T	0.45	0.0357	0.0086	3.57e-05
1	78971927	rs35324676	CBX7(0)	C	A	0.27	0.0395	0.0096	3.57e-05
22	33187898	rs737089	SYN3(0)	T	C	0.38	-0.0363	0.0088	3.61e-05
11	35266944	rs736374	|SLC1A2(-5.807kb)	A	G	0.36	-0.0366	0.0089	3.62e-05
8	48379380	rs12547497	SPIDR(0)	A	G	0.75	0.0408	0.0099	3.67e-05
20	34620971	rs117884093	CNBD2(+2.349kb)	A	G	0.04	-0.0956	0.0232	3.67e-05
6	138305662	rs12199300	TNFAIP3(+101.2kb)	T	C	0.1	-0.0619	0.015	3.75e-05
21	36967704	rs8131294	LOC100506403(+14.64kb)	A	C	0.85	0.0488	0.0118	3.76e-05
3	189638198	rs13065424	TP63(+23.13kb)	A	G	0.17	0.0468	0.0114	3.84e-05
11	81543046	rs58475161	MIR4300(-58.74kb)	G	A	0.1	0.0595	0.0145	3.92e-05
3	189212295	rs264152	TP63(-136.9kb)	T	C	0.97	0.1021	0.0248	3.97e-05
8	135005801	rs117870454	ST3GAL1(+421.6kb)	A	G	0.03	-0.102	0.0248	3.98e-05
20	59927968	rs6015964	ZPLD1(-135.5kb)	A	G	0.22	0.042	0.0102	4e-05
3	102018317	rs1479370	CDH4(0)	A	G	0.27	0.0395	0.0096	4e-05
14	35696818	rs4981276	KIAA0391(0)	G	A	0.25	-0.0403	0.0098	4.01e-05
15	96603894	rs7170551	NR2F2-AS1(-205.7kb)	T	G	0.16	0.0475	0.0116	4.03e-05
8	18731262	rs62495866	PSD3(0)	A	G	0.1	-0.0599	0.0146	4.05e-05
8	22876739	rs2241261	RHOBTB2(0)	T	C	0.52	0.0354	0.0086	4.06e-05
6	163814372	rs6939218	CAHM(-19.72kb)	T	C	0.15	0.0487	0.0119	4.07e-05
5	157201540	rs13190347	CLINT1(-11.21kb)	A	G	0.08	-0.0653	0.0159	4.12e-05
11	88075227	rs512183	CTSC(+4.286kb)	A	G	0.36	0.0364	0.0089	4.12e-05
10	67994904	rs67876961	CTNNA3(0)	G	A	0.24	-0.0406	0.0099	4.2e-05
22	50622197	rs28708629	SNAI3-AS1(0)	A	G	0.38	0.0366	0.0089	4.27e-05
16	88729876	rs3794629	TRABD(-2.162kb)	A	G	0.75	0.0415	0.0101	4.27e-05
18	68621435	rs1528881	GTSCR1(+303.3kb)	C	T	0.43	-0.0352	0.0086	4.31e-05
3	187897424	rs4577458	FLJ42393(0)|LPP(0)	C	A	0.44	0.035	0.0086	4.4e-05
7	17041434	rs34585474	AGR3(+119.8kb)	T	C	0.12	0.0541	0.0132	4.43e-05
2	45024310	rs72794046	CAMKMT(+24.58kb)	A	G	0.17	-0.0471	0.0116	4.56e-05
3	122084916	rs111289055	CMC1(-83.01kb)	C	T	0.13	-0.0514	0.0126	4.64e-05
3	28200115	rs9816135	CCDC58(0)	C	T	0.76	-0.0407	0.01	4.64e-05
5	76666508	rs77592424	PDE8B(0)	T	G	0.03	0.0977	0.024	4.7e-05
4	186711731	rs62335686	SORBS2(0)	A	C	0.23	-0.0417	0.0103	4.72e-05
6	147429298	rs6920901	STXBP5-AS1(0)	T	C	0.55	-0.0354	0.0087	4.73e-05
4	112781023	rs35286154	C4orf32(-285.5kb)	A	C	0.12	-0.0533	0.0131	4.78e-05
4	72556665	rs28707648	GC(-50.74kb)	T	C	0.74	-0.0403	0.0099	4.83e-05
16	4526758	rs2270365	HMOX2(0)	A	G	0.69	0.0376	0.0093	4.86e-05
1	163616199	rs1288913	LOC100422212(+223.2kb)	A	G	0.4	0.0353	0.0087	4.92e-05
7	77744144	rs3807727	MAGI2(0)	A	G	0.39	-0.0354	0.0087	4.97e-05
11	9599653	rs4910480	WEE1(0)	A	G	0.26	0.039	0.0096	5.23e-05
3	71060446	rs9824708	FOXP1(0)	G	A	0.13	-0.0521	0.0129	5.26e-05
6	24182887	rs148963209	DCDC2(0)	T	C	0.03	0.1058	0.0262	5.29e-05
10	73120751	rs780657	SLC29A3(0)	T	G	0.89	-0.0553	0.0137	5.38e-05
12	68481756	rs12810476	EREG(-6.269kb)	T	C	0.39	0.0354	0.0088	5.4e-05
4	75224590	rs1350666	IFNG-AS1(+66.65kb)	C	T	0.74	-0.039	0.0097	5.4e-05
3	150673959	rs688776	CLRN1(0)	C	A	0.36	0.0363	0.009	5.43e-05
12	46410592	rs6582583	SCAF11(+26.19kb)	T	C	0.79	0.0422	0.0105	5.5e-05
20	49073892	rs6012939	PTPN1(-52.96kb)	A	G	0.23	-0.0407	0.0101	5.59e-05
20	34712710	rs141361354	EPB41L1(0)	C	T	0.01	0.149	0.037	5.62e-05
12	88829597	rs78841622	KITLG(-56.97kb)	G	A	0.02	-0.1409	0.035	5.75e-05
15	85976534	rs74964891	SLC24A4(-21.24kb)	G	T	0.21	-0.0422	0.0105	5.78e-05
14	92767680	rs1957283	AKAP13(0)	G	A	0.91	0.059	0.0147	5.78e-05
3	11398654	rs2606737	ATG7(0)	G	A	0.82	0.0444	0.0111	5.85e-05
15	51443825	rs75948515	TNFAIP8L3(+46.35kb)	T	G	0.1	-0.0573	0.0143	5.92e-05
7	127643968	rs6948871	SND1(0)	T	C	0.04	-0.0927	0.0231	5.97e-05
11	69156679	rs10908185	MYEOV(+91.92kb)	C	T	0.38	0.0355	0.0088	5.98e-05
13	72797981	rs4112262	CDH12(-56.2kb)	C	A	0.06	-0.0709	0.0177	6e-05
5	21694776	rs76569506	DACH1(+356.7kb)	A	G	0.02	0.1343	0.0335	6e-05
3	192534109	rs79712032	MB21D2(0)	G	A	0.02	-0.1348	0.0336	6.04e-05
3	5337538	rs62254348	MIR4790(+45.6kb)	T	C	0.11	-0.054	0.0135	6.12e-05
5	131759825	rs77335401	C5orf56(0)	C	T	0.12	-0.0528	0.0132	6.23e-05
7	125768731	rs73220973	GRM8(-309.9kb)	T	C	0.02	0.1285	0.0321	6.24e-05
12	53045777	rs11835758	KRT2(0)	A	G	0.46	0.035	0.0087	6.33e-05
14	75001926	rs141357296	LTBP2(0)	C	T	0.02	0.1403	0.0351	6.44e-05
1	8415418	rs2289733	RERE(0)	A	G	0.19	-0.0437	0.0109	6.49e-05
8	77474547	rs28576402	LINC01111(+37.98kb)	T	G	0.08	0.0649	0.0163	6.52e-05
1	231175146	rs10864656	FAM89A(0)	T	C	0.13	-0.0516	0.0129	6.54e-05
21	31636659	rs8132965	KRTAP24-1(-16.97kb)	T	C	0.02	-0.1364	0.0342	6.63e-05
5	2400873	rs467484	LOC100506858(+88.56kb)	C	T	0.25	0.0419	0.0105	6.68e-05
9	135462410	rs1470190	BARHL1(0)	A	G	0.34	0.0364	0.0091	6.7e-05
18	71503390	rs10514092	FBXO15(-237.2kb)	T	C	0.41	0.0349	0.0087	6.71e-05
7	38975713	rs13237192	VPS41(+26.91kb)	A	C	0.4	0.0355	0.0089	6.76e-05
9	117644640	rs10817679	TNFSF8(-10.98kb)	A	G	0.68	0.0366	0.0092	6.77e-05
1	51489204	rs151226075	CDKN2C(+48.9kb)	G	A	0.09	0.0594	0.0149	6.78e-05
15	92116189	rs4564539	LOC101926928(+78.11kb)	T	C	0.04	-0.0888	0.0223	6.85e-05
15	61142606	rs80192543	RORA(0)	A	G	0.11	0.0543	0.0137	6.89e-05
2	142345100	rs10188788	LRP1B(0)	C	A	0.14	-0.0485	0.0122	6.9e-05
1	28754160	rs61783833	PHACTR4(0)	A	G	0.17	-0.046	0.0116	6.91e-05
12	128743529	rs1877898	TMEM132C(-8.418kb)	T	C	0.2	0.043	0.0108	6.94e-05
15	57489432	rs2733304	TCF12(0)	A	G	0.27	0.038	0.0096	7.03e-05
19	8790198	rs2967678	ACTL9(-17.55kb)	T	C	0.15	0.0469	0.0118	7.04e-05
17	70419941	rs8069930	NNT(0)	T	C	0.58	0.0343	0.0086	7.1e-05
5	43604258	rs10065689	LINC00673(0)	C	T	0.49	0.0339	0.0085	7.1e-05
1	8122621	rs225108	ERRFI1(+36.23kb)	C	T	0.91	0.0635	0.016	7.12e-05
1	112975258	rs79577708	CTTNBP2NL(0)	G	T	0.05	0.0755	0.019	7.12e-05
13	100086628	rs7329639	|UBAC2(+47.88kb)	C	T	0.67	-0.0361	0.0091	7.14e-05
2	38431610	rs7606492	CYP1B1-AS1(+22.62kb)	T	C	0.24	-0.0402	0.0101	7.25e-05
7	90867230	rs80030895	CDK14(+27.32kb)|FZD1(-26.55kb)	T	C	0.1	-0.0567	0.0143	7.27e-05
13	98942512	rs75709210	FARP1(0)	A	G	0.04	-0.0892	0.0225	7.36e-05
12	133689022	rs12809400	ZNF140(+4.764kb)	T	C	0.13	0.0536	0.0135	7.4e-05
19	7255701	rs36047283	INSR(0)	G	A	0.13	-0.0513	0.013	7.46e-05
22	30962878	rs42936	GAL3ST1(+2.002kb)	A	G	0.66	0.0361	0.0091	7.49e-05
2	14020532	rs113509254	LINC00276(-348.5kb)	G	A	0.04	0.0841	0.0212	7.51e-05
9	112529172	rs62578102	PALM2(0)	T	C	0.23	0.04	0.0101	7.55e-05
10	6078032	rs6602391	IL2RA(0)	A	G	0.05	-0.0742	0.0188	7.61e-05
3	83329109	rs365527	**	C	T	0.7	-0.0368	0.0093	7.7e-05
4	165162188	rs79934610	MARCH1(0)	T	C	0.18	0.0443	0.0112	7.74e-05
3	127631755	rs111732449	KBTBD12(-10.15kb)	A	G	0.05	0.0789	0.02	7.79e-05
5	110494617	rs17459203	WDR36(+28.42kb)	T	C	0.17	0.045	0.0114	7.79e-05
1	9080411	rs9803660	SLC2A7(0)	C	T	0.19	0.0436	0.011	7.81e-05
1	114363670	rs116785549	PTPN22(0)	C	T	0.04	0.086	0.0218	7.97e-05
5	35709817	rs79920604	SYT11(0)	T	C	0.05	0.076	0.0193	8.02e-05
1	155843256	rs7528441	SPEF2(0)	G	T	0.27	0.0378	0.0096	8.02e-05
8	32084902	rs10503900	NRG1(0)	A	G	0.08	0.0605	0.0154	8.04e-05
8	135844738	rs13439034	MIR30D(+27.55kb)	T	C	0.29	0.0369	0.0094	8.09e-05
11	116506472	rs117438919	LOC102503429(-66.11kb)	A	C	0.01	0.1436	0.0364	8.13e-05
5	73536125	rs290707	BUD13(-112.4kb)	T	G	0.73	0.0379	0.0096	8.13e-05
1	213099607	rs3010767	VASH2(-24.28kb)	G	A	0.64	-0.0356	0.009	8.2e-05
11	83178153	rs7931042	DLG2(0)	T	C	0.31	-0.0362	0.0092	8.2e-05
2	217015284	rs10932647	XRCC5(0)	C	T	0.35	-0.0353	0.009	8.23e-05
1	165364477	rs71628384	RXRG(-5.681kb)	A	G	0.24	0.039	0.0099	8.42e-05
12	50652280	rs7309519	LIMA1(0)	A	G	0.54	-0.0336	0.0085	8.43e-05
3	116894022	rs35055490	TUSC7(+458.1kb)	T	G	0.01	0.1493	0.038	8.49e-05
7	24152917	rs272706	NPY(-170.9kb)	C	T	0.47	-0.0339	0.0086	8.49e-05
6	144550324	rs146106581	STX11(+37.25kb)	T	G	0.01	0.1461	0.0372	8.55e-05
18	32965707	rs117846413	ZNF396(+8.406kb)	T	C	0.02	-0.1179	0.03	8.65e-05
12	105680360	rs35604439	APPL2(+50.35kb)	C	A	0.05	0.0776	0.0198	8.75e-05
3	112693983	rs138433213	CD200R1(+0.046kb)	G	T	0.01	-0.1435	0.0366	8.76e-05
16	77755828	rs138889243	NUDT7(-0.56kb)	A	G	0.02	-0.1232	0.0314	8.86e-05
11	131814009	rs76400748	NTM(0)	A	G	0.05	0.0798	0.0204	8.91e-05
15	66622437	rs113238971	DIS3L(0)	A	G	0.24	0.0392	0.01	9.03e-05
1	219448378	rs12137855	LYPLAL1(+62.17kb)	T	C	0.21	0.0409	0.0105	9.13e-05
4	177287006	rs116574824	ASB5(+96.63kb)	C	T	0.02	0.1317	0.0337	9.19e-05
16	72484721	rs212170	PMFBP1(+278.4kb)	C	T	0.98	-0.1138	0.0291	9.26e-05
2	10316202	rs56804299	C2orf48(0)	C	T	0.13	0.0501	0.0128	9.28e-05
12	109753434	rs118191224	FOXN4(+6.409kb)	C	T	0.01	0.1621	0.0415	9.28e-05
5	52239215	rs11745309	ITGA1(0)	G	A	0.55	0.0335	0.0086	9.3e-05
4	122325187	rs17439730	QRFPR(+23.01kb)	C	T	0.4	0.034	0.0087	9.34e-05
4	40307564	rs13136820	CHRNA9(-29.78kb)	T	C	0.68	0.0359	0.0092	9.37e-05
3	23107757	rs138348359	UBE2E2(-137kb)	C	A	0.02	0.1162	0.0298	9.44e-05
6	11317723	rs72832919	NEDD9(0)	T	C	0.03	0.0983	0.0252	9.54e-05
22	37585736	rs229531	C1QTNF6(+1.406kb)	C	T	0.43	-0.034	0.0087	9.55e-05
21	27475026	rs148444134	APP(0)	A	G	0.03	0.0982	0.0252	9.69e-05
4	55305871	rs75993384	PDGFRA(+141.5kb)	C	T	0.03	0.1009	0.0259	9.81e-05
12	108682940	rs76303647	CMKLR1(0)	A	G	0.02	0.1334	0.0342	9.84e-05
1	157997299	rs12021619	KIRREL(0)	T	C	0.06	0.0684	0.0176	9.85e-05
CHR - chromosome BP - base pair position A1 - effect allele A2 - non-effect allele EAF - effect allele frequency OR -odds ratio SE - standard error P - P-value
** no nearest gene with 1000 kb
BCC- basal cell carcinoma
GWAS - genome wide association study SNPs - single nucleotide polymorphisms
PRS - polygeneic risk score MTAG - multitrait GWAS
