# Supplementary material for: A multi-phenotype analysis reveals 19 susceptibility loci for basal cell carcinoma and 15 for squamous cell carcinoma
Source: Nat Commun. 2022 Dec 10;13:7650. doi: 10.1038/s41467-022-35345-8 (PMC9741635; doi:10.1038/s41467-022-35345-8)
Supplement: Supplementary file 11 — Supplementary Data 8 [file 41467_2022_35345_MOESM11_ESM.xlsx]

## Sheet: Sheet1
Supplementary Data 8: Shared SNPs between the MTAG and the SINGLE BCC PRS based on the nearest gene
SNP_mtag	CHR	BP_mtag	P_mtag	Nearest_Gene_mtag	SNP_ukb	chr	BP_ukb	P_ukb	Nearest_Gene_ukb	Exact_SNP	beta_mtag	beta_ukb
rs535930	1	110724488	1.45e-11	SLC6A17(0)	rs535930	1	110724488	6.3e-05	SLC6A17(0)	Y	0.0583	0.0439
rs116785549	1	114363670	7.97e-05	PTPN22(0)	rs2476601	1	114377568	7.57e-08	PTPN22(0)	N	0.086	0.097
rs55668940	1	155014426	2.91e-11	DCST1(0)	rs55668940	1	155014426	1.11e-05	DCST1(0)	Y	0.0706	0.0594
rs10927840	1	16045250	7.55e-08	PLEKHM2(0)	rs10927840	1	16045250	8.78e-06	PLEKHM2(0)	Y	-0.0534	-0.0564
rs1288913	1	163616199	4.92e-05	LOC100422212(+223.2kb)	rs1288913	1	163616199	1.13e-06	LOC100422212(+223.2kb)	Y	0.0353	0.0541
rs71628384	1	165364477	8.42e-05	RXRG(-5.681kb)	rs71628384	1	165364477	2.57e-05	RXRG(-5.681kb)	Y	0.039	0.0534
rs730153	1	17749504	2.02e-53	RCC2(0)	rs7528427	1	17746273	5.84e-55	RCC2(0)	N	0.1364	0.1766
rs4149909	1	242023898	4.89e-09	EXO1(0)	rs4149909	1	242023898	8.1e-06	EXO1(0)	Y	0.1399	0.1362
rs111757731	1	4349760	1.95e-06	LOC284661(-122.4kb)	rs17407901	1	4341517	3.18e-05	LOC284661(-130.6kb)	N	0.0555	0.0619
rs10749805	1	41850182	3.24e-06	FOXO6(+0.919kb)	rs4660532	1	41840197	5.19e-05	FOXO6(0)	N	-0.0403	-0.0466
rs12142181	1	41912985	2.86e-09	EDN2(-31.46kb)|FOXO6(+63.72kb	rs2781249	1	41912138	2.13e-06	EDN2(-32.31kb)|FOXO6(+62.88kb)	N	-0.0919	-0.0941
rs6432044	2	10041284	2.79e-05	TAF1B(0)	rs6432044	2	10041284	1.67e-05	TAF1B(0)	Y	0.0361	0.0473
rs56804299	2	10316202	9.28e-05	C2orf48(0)	rs56804299	2	10316202	1.74e-06	C2orf48(0)	Y	0.0501	0.0779
rs12466910	2	11526716	4.03e-07	LINC00570(-7.39kb)	rs12466910	2	11526716	2.18e-06	LINC00570(-7.39kb)	Y	-0.0446	-0.0527
rs10185667	2	145754503	7.45e-07	TEX41(0)	rs6738560	2	145634153	1.92e-06	TEX41(0)	N	-0.0474	-0.0566
rs6739779	2	16481189	8.8e-17	FAM49A(-249.5kb)|MYCN(+394.1kb)	rs6739779	2	16481189	1e-22	FAM49A(-249.5kb)	Y	-0.1175	-0.1772
rs72972869	2	161187056	1.84e-05	RBMS1(0)	rs6432624	2	161359129	5.19e-05	RBMS1(+8.811kb)	N	0.0836	0.0444
rs35667974	2	163124637	1.9e-09	IFIH1(0)	rs35667974	2	163124637	4.72e-05	IFIH1(0)	Y	0.1779	0.152
rs12692990	2	173057849	8.23e-06	DLX2(+90.37kb)	rs12692990	2	173057849	2.15e-06	DLX2(+90.37kb)	Y	0.0509	0.0688
rs10188776	2	187981616	4.08e-07	CALCRL(-225.1kb)	rs7576060	2	188073163	1.27e-05	CALCRL(-133.5kb)	N	-0.0514	-0.0501
rs76671100	2	202391612	3.26e-06	ALS2CR11(0)	rs76671100	2	202391612	1.9e-05	ALS2CR11(0)	Y	-0.1392	-0.1635
rs1427676	2	204741166	3.67e-28	CTLA4(+2.483kb)	rs3087243	2	204738919	5.49e-16	CTLA4(+0.236kb)	N	0.0995	0.0885
rs1800440	2	38298139	2.53e-25	CYP1B1(0)	rs1800440	2	38298139	2.78e-12	CYP1B1(0)	Y	-0.1143	-0.098
rs13390174	2	5689457	5.17e-08	LINC01248(-84.82kb)	rs13390174	2	5689457	4.02e-08	LINC01248(-84.82kb)	Y	0.0469	0.06
rs75098321	2	7677807	7.21e-07	LOC100506274(+87.43kb)	rs75098321	2	7677807	1.61e-09	LOC100506274(+87.43kb)	Y	-0.1014	-0.1567
rs79522206	2	7704860	3.51e-14	LOC100506274(+114.5kb)	rs79522206	2	7704860	1.09e-14	LOC100506274(+114.5kb)	Y	0.2053	0.2634
rs6707137	2	88554351	2.35e-18	THNSL2(+68.2kb)	rs6707137	2	88554351	1.73e-26	THNSL2(+68.2kb)	Y	-0.1571	-0.2458
rs2606737	3	11398654	5.85e-05	ATG7(0)	rs2606737	3	11398654	1.55e-05	ATG7(0)	Y	0.0444	0.061
rs73192661	3	188128794	1.32e-22	LPP(0)	rs73192661	3	188128794	1.37e-11	LPP(0)	Y	0.0842	0.0741
rs13065424	3	189638198	3.84e-05	TP63(+23.13kb)	rs12485364	3	189637419	2.71e-05	TP63(+22.35kb)	Y	0.0468	0.0568
rs9816135	3	28200115	4.64e-05	CMC1(-83.01kb)	rs9816135	3	28200115	1.15e-05	CMC1(-83.01kb)	Y	-0.0407	-0.0561
rs62254348	3	5337538	6.12e-05	MIR4790(+45.6kb)	rs1391962	3	5337049	4.07e-05	MIR4790(+45.11kb)	N	-0.054	-0.0704
rs11720523	3	71545170	3.88e-32	FOXP1(0)	rs11720523	3	71545170	4.98e-23	FOXP1(0)	Y	0.1016	0.1085
rs341771	3	8979607	6.45e-06	RAD18(0)	rs341771	3	8979607	4.46e-06	RAD18(0)	Y	0.0494	0.0642
rs7620634	3	98447140	5.52e-11	ST3GAL6-AS1(0)	rs4638909	3	98471376	8.8e-08	ST3GAL6(0)	N	-0.0642	-0.0683
rs35286154	4	112781023	4.78e-05	C4orf32(-285.5kb)	rs35286154	4	112781023	3.9e-08	C4orf32(-285.5kb)	Y	-0.0533	-0.0926
rs79934610	4	165162188	7.74e-05	MARCH1(0)	rs79934610	4	165162188	6.82e-05	MARCH1(0)	Y	0.0443	0.0569
rs28680717	4	186985575	1.63e-05	TLR3(-4.733kb)	rs2090632	4	186946015	4.73e-05	TLR3(-44.29kb)	N	0.0426	0.0474
rs3816659	5	1317820	5.53e-31	CLPTM1L(-0.179kb)	rs421284	5	1325590	9.52e-48	CLPTM1L(0)	N	0.1016	0.1594
rs77335401	5	131759825	6.23e-05	C5orf56(0)	rs77335401	5	131759825	5.18e-05	C5orf56(0)	Y	-0.0528	-0.0679
rs10070702	5	141057221	1.55e-05	ARAP3(0)	rs10070702	5	141057221	1.23e-05	ARAP3(0)	Y	0.0384	0.0495
rs17110447	5	149192846	4.56e-20	PPARGC1B(0)	rs17110447	5	149192846	2.08e-07	PPARGC1B(0)	Y	-0.0879	-0.0636
rs467484	5	2400873	6.68e-05	LOC100506858(+88.56kb)	rs79030785	5	2173319	1.35e-05	LOC100506858(-130.5kb)	N	0.0419	0.1985
rs10070428	5	38765637	1.5e-07	OSMR-AS1(0)	rs7702226	5	38757094	2.86e-05	OSMR-AS1(0)	N	-0.0449	-0.0476
rs376195	5	39120056	4.11e-07	FYB(0)	rs364640	5	39121508	7.4e-06	FYB(0)	N	-0.0475	-0.0537
rs10065689	5	43604258	7.1e-05	NNT(0)	rs10065689	5	43604258	1.59e-05	NNT(0)	Y	0.0339	0.047
rs72748037	5	44449376	4.44e-06	FGF10-AS1(+35.28kb)	rs72764775	5	44380981	9.08e-05	FGF10(0)	N	0.0531	0.1055
rs255237	5	56609265	7.03e-06	GPBP1(+48.76kb)	rs6876973	5	56531514	5.26e-05	GPBP1(0)	N	-0.042	-0.1558
rs256456	5	67740062	4.31e-07	PIK3R1(+142.4kb)	rs256456	5	67740062	3.7e-08	PIK3R1(+142.4kb)	Y	-0.0433	-0.0603
rs1508374	6	106152393	8.07e-06	PREP(+301.4kb)	rs2202768	6	106149846	1.15e-05	PREP(+298.8kb)	N	0.0381	0.0509
rs9398803	6	126683594	3.79e-07	CENPW(0)	rs9398803	6	126683594	3.64e-05	CENPW(0)	Y	-0.0434	-0.045
rs151112	6	134253265	9.69e-06	TBPL1(-20.04kb)	rs151112	6	134253265	1.36e-06	TBPL1(-20.04kb)	Y	-0.0385	-0.0533
rs12199300	6	138305662	3.75e-05	TNFAIP3(+101.2kb)	rs12199300	6	138305662	6.31e-05	TNFAIP3(+101.2kb)	Y	-0.0619	-0.0772
rs2757039	6	167370353	3.57e-22	RNASET2(+0.276kb)|MIR3939(-40.94kb)	rs204295	6	167500562	7.39e-13	CCR6(-24.73kb)	N	0.0875	0.0787
rs885769	6	22060582	6.71e-13	CASC15(0)	rs885769	6	22060582	9.06e-16	CASC15(0)	Y	-0.0637	-0.0909
rs502803	6	32578958	5.48e-27	HLA-DQA1(-26.22kb)	rs114948848	6	32664797	1.83e-19	HLA-DQA2(-44.36kb)|HLA-DQB1(+30.33kb)	Y	-0.0922	-0.155
rs12203592	6	396321	4.44e-279	IRF4(0)	rs12203592	6	396321	4.44e-279	IRF4(0)	Y	0.3709	0.3709
rs6920559	6	41885091	1.11e-07	MED20(0)	rs9369315	6	41871973	7.18e-05	MED20(-1.118kb)	N	-0.052	-0.0511
rs114924827	6	470769	3.32e-05	EXOC2(-14.37kb)	rs4320416	6	458379	3.76e-05	EXOC2(-26.76kb)	N	-0.1611	-0.0896
rs4358672	6	890039	1.18e-05	LOC101927691(+13.43kb)	rs4358672	6	890039	1.64e-05	LOC101927691(+13.43kb)	Y	0.0406	0.0514
rs72928038	6	90976768	2.09e-28	BACH2(0)	rs72928038	6	90976768	8.96e-15	BACH2(0)	Y	-0.124	-0.1102
rs4644136	7	1900208	4.28e-07	MAD1L1(0)	rs11770899	7	1979425	5.58e-07	MAD1L1(0)	N	0.0441	0.0566
rs73183643	7	101418653	3.6e-18	CUX1(-40.53kb)	rs76311700	7	101407604	5.12e-05	CUX1(-51.58kb)|MYL10(+135kb)	N	-0.0859	-0.1887
rs6948871	7	127643968	5.97e-05	SND1(0)	rs6948871	7	127643968	4.79e-05	SND1(0)	Y	-0.0927	-0.1194
rs157934	7	130585492	1.79e-23	LINC-PINT(0)	rs157934	7	130585492	8.9e-25	LINC-PINT(0)	Y	-0.0926	-0.1218
rs2551761	7	135167947	7.18e-06	CNOT4(0)	rs2696888	7	135170448	7.33e-06	CNOT4(0)	N	-0.0392	-0.0498
rs6949722	7	17637066	2.64e-08	LOC101927630(+38.53kb)	rs6949722	7	17637066	3.03e-05	LOC101927630(+38.53kb)	Y	0.058	0.0557
rs272706	7	24152917	8.49e-05	NPY(-170.9kb)	rs272706	7	24152917	4.95e-05	NPY(-170.9kb)	Y	-0.0339	-0.0447
rs117744081	7	29132279	3.77e-23	CPVL(0)	rs117744081	7	29132279	3.1e-13	CPVL(0)	Y	-0.2417	-0.2276
rs834603	7	47447921	1.05e-10	TNS3(0)	rs11761475	7	47444807	2.65e-09	TNS3(0)	N	-0.0551	-0.0649
rs10250629	7	50191353	1.07e-07	C7orf72(0)	rs11185600	7	50180112	1.13e-08	C7orf72(0)	N	-0.046	-0.0629
rs866278	7	6419049	3.6e-08	RAC1(0)	rs836487	7	6421538	6.48e-05	RAC1(0)	N	0.0471	0.0435
rs6989943	8	101028239	2.11e-32	RGS22(0)	rs6989943	8	101028239	8.73e-37	RGS22(0)	Y	-0.1423	-0.1949
rs2009382	8	116633906	1.58e-09	TRPS1(0)	rs2142331	8	116636719	5.66e-06	TRPS1(0)	N	-0.0529	-0.0504
rs13250163	8	128681643	3.88e-06	CASC11(-31.21kb)	rs13250163	8	128681643	8.36e-06	CASC11(-31.21kb)	Y	0.04	0.0493
rs10808565	8	129007412	1.06e-06	PVT1(0)	rs55807015	8	129003458	2.83e-06	PVT1(0)	N	0.0437	0.0536
rs508500	8	17668124	6.56e-07	MTUS1(+9.698kb)	rs375306	8	17669780	5.58e-06	MTUS1(+11.35kb)	N	-0.0623	-0.0724
rs2241261	8	22876739	4.06e-05	RHOBTB2(0)	rs2241260	8	22875985	4.03e-08	RHOBTB2(0)	N	0.0354	0.0648
rs10503900	8	32084902	8.04e-05	NRG1(0)	rs10503900	8	32084902	9.97e-05	NRG1(0)	Y	0.0605	0.076
rs12547497	8	48379380	3.67e-05	SPIDR(0)	rs12547497	8	48379380	7.3e-05	SPIDR(0)	Y	0.0408	0.0499
rs35251485	8	77483430	8.34e-37	LINC01111(+46.86kb)|ZFHX4-AS1(-39.68kb)	rs35251485	8	77483430	5.21e-36	ZFHX4-AS1(-39.68kb)	N	-0.2313	-0.295
rs10102592	8	81391684	6.6e-18	ZBTB10(-6.169kb)	rs55942834	8	81411215	1.71e-17	ZBTB10(0)	N	-0.0927	-0.1185
rs12546962	8	9198185	1.72e-06	LOC157273(+5.595kb)	rs12546962	8	9198185	4.46e-06	LOC157273(+5.595kb)	Y	0.0467	0.057
rs10820610	9	106907819	3.72e-09	SMC2(+4.119kb)	rs10820610	9	106907819	4.06e-07	SMC2(+4.119kb)	Y	0.0505	0.0553
rs10817679	9	117644640	6.77e-05	TNFSF8(-10.98kb)	rs998410	9	117622674	3.49e-05	TNFSF8(-32.95kb)	N	0.0366	0.154
rs141457510	9	16489760	1.44e-08	BNC2(0)	rs143419619	9	16457688	7.14e-08	BNC2(0)	N	0.1744	0.2108
rs4961724	9	16576882	8.83e-17	BNC2(0)	rs10962474	9	16529554	1.96e-16	BNC2(0)	N	0.1224	0.2033
rs10962605	9	16799623	1.54e-26	BNC2(0)	rs11788776	9	16810347	7.05e-08	BNC2(0)	N	0.1076	0.064
rs2153271	9	16864521	1.35e-44	BNC2(0)	rs1416742	9	16856883	2.07e-11	BNC2(0)	N	0.1233	0.0752
rs113936233	9	19056856	5.58e-08	HAUS6(0)	rs113936233	9	19056856	4.14e-05	HAUS6(0)	Y	0.0673	0.065
rs10811645	9	22049656	1.41e-39	CDKN2B-AS1(0)	rs10811645	9	22049656	1.65e-36	CDKN2B-AS1(0)	Y	-0.1124	-0.1374
rs9408674	9	681645	1.05e-11	KANK1(0)	rs7867194	9	681862	2.24e-09	KANK1(0)	N	0.0589	0.0658
rs12767525	10	10771564	2e-08	SFTA1P(-54.84kb)	rs12767525	10	10771564	4.06e-11	SFTA1P(-54.84kb)	Y	0.0518	0.0779
rs2485630	10	103842365	5.56e-06	HPS6(+14.57kb)	rs2485630	10	103842365	2.75e-05	HPS6(+14.57kb)	Y	0.0436	0.0513
rs2488000	10	105671109	4.3e-07	OBFC1(0)	rs2475218	10	105672015	8.93e-05	OBFC1(0)	N	-0.0737	-0.0728
rs2788180	10	115049380	2.33e-05	TCF7L2(+121.9kb)	rs2788180	10	115049380	3.32e-05	TCF7L2(+121.9kb)	Y	0.0438	0.0549
rs3750880	10	13741612	1.11e-06	FRMD4A(0)	rs1830992	10	13741034	9.84e-07	FRMD4A(0)	N	0.0438	0.056
rs947474	10	6390450	2.11e-05	LOC399715(+12.51kb)	rs2181623	10	6391491	5.27e-05	LOC399715(+13.55kb)	N	-0.0466	-0.0562
rs6479830	10	64418739	4.07e-09	ZNF365(0)	rs6479830	10	64418739	1.04e-06	ZNF365(0)	Y	0.0554	0.0588
rs79134926	10	8964984	6.05e-37	LINC00709(-352.6kb)	rs76141549	10	8940954	6.43e-49	LINC00709(-376.6kb)	N	-0.172	-0.2567
rs4622201	10	80598916	2.12e-05	ZMIZ1-AS1(-104.2kb)	rs4622201	10	80598916	1.56e-06	ZMIZ1-AS1(-104.2kb)	Y	-0.0369	-0.0532
rs68140948	10	9217159	8.66e-08	LINC00709(-100.4kb)	rs34724453	10	9107670	9.12e-08	LINC00709(-209.9kb)	N	0.0732	0.0964
rs76400748	11	131814009	8.91e-05	NTM(0)	rs1105884	11	131148377	8.21e-05	NTM(-91.99kb)	N	0.0798	0.0519
rs12291341	11	47242761	6.7e-08	DDB2(0)	rs12291341	11	47242761	6.76e-08	DDB2(0)	Y	-0.049	-0.0625
rs174570	11	61597212	2.67e-10	FADS2(0)	rs174570	11	61597212	8.19e-08	FADS2(0)	Y	-0.0806	-0.0873
rs479777	11	64107477	2.37e-13	CCDC88B(-0.212kb)	rs663743	11	64107735	4.46e-10	CCDC88B(0)	N	0.0661	0.0715
rs633800	11	65638719	4.7e-15	EFEMP2(0)	rs594689	11	65635559	2.05e-10	EFEMP2(0)	N	-0.0669	-0.0691
rs145237990	11	88829158	7.37e-09	GRM5(+32.31kb)|TYR(-81.88kb)	rs11021157	11	88481342	2.17e-05	GRM5(0)	N	-0.1369	-0.0789
rs10830255	11	89044525	1.58e-83	NOX4(-13kb)|TYR(+15.6kb)	rs1126809	11	89017961	3.3e-52	TYR(0)	N	0.1711	0.139
rs4409785	11	95311422	9.51e-11	FAM76B(-190.7kb)	rs4409785	11	95311422	7.96e-05	FAM76B(-190.7kb)	Y	-0.0727	-0.057
rs6663	12	109886603	3.24e-05	KCTD10(0)	rs6663	12	109886603	8.77e-06	KCTD10(0)	Y	-0.041	-0.0561
rs11059675	12	122668326	1.21e-08	LRRC43(0)	rs11059675	12	122668326	1.58e-06	LRRC43(0)	Y	-0.0491	-0.0526
rs1877898	12	128743529	6.94e-05	TMEM132C(-8.418kb)	rs1877898	12	128743529	4.26e-05	TMEM132C(-8.418kb)	Y	0.043	0.0563
rs7301141	12	133138503	6.21e-09	FBRSL1(0)	rs7301141	12	133138503	9.78e-07	FBRSL1(0)	Y	0.0519	0.0539
rs2054767	12	25222828	8.74e-06	LRMP(0)	rs11047799	12	25217349	2.39e-05	LRMP(0)	N	-0.0396	-0.0476
rs7967152	12	48244184	1.68e-05	VDR(0)	rs2408875	12	48233848	1.61e-06	VDR(-1.471kb)	N	0.0367	0.0526
rs11170115	12	52805755	1.68e-05	|KRT82(+5.579kb)	rs11170115	12	52805755	2.12e-05	KRT82(+5.579kb)	Y	-0.0655	-0.0824
rs11170133	12	52854038	1.99e-05	KRT6B(+8.128kb)	rs11170133	12	52854038	5.04e-06	KRT6B(+8.128kb)	Y	-0.1078	-0.147
rs11170164	12	52913668	1.39e-28	KRT5(0)	rs11170164	12	52913668	4.38e-23	KRT5(0)	Y	0.1751	0.2011
rs3213737	12	96379806	1.29e-12	HAL(0)	rs3213737	12	96379806	1.68e-05	HAL(0)	Y	-0.0614	-0.0476
rs9534275	13	32940345	5.91e-07	BRCA2(0)	rs206097	13	32933022	9.05e-08	BRCA2(0)	N	-0.043	-0.0582
rs4112262	13	72797981	6e-05	DACH1(+356.7kb)	rs57866701	13	72803616	1.9e-05	DACH1(+362.3kb)	N	-0.0709	-0.0965
rs1136165	14	103988180	1.11e-09	CKB(0)	rs1136165	14	103988180	5.24e-05	CKB(0)	Y	0.0541	0.0458
rs11849449	14	51902566	1.14e-05	FRMD6-AS2(-18.66kb)	rs11849449	14	51902566	1.15e-06	FRMD6-AS2(-18.66kb)	Y	0.0531	0.0756
rs150861795	14	57422341	4.7e-06	OTX2-AS1(+24.79kb)	rs79133042	14	57229959	6.92e-06	OTX2(-37.46kb)	N	-0.1044	-0.0897
rs77100309	14	75935908	8.55e-10	JDP2(0)	rs61978940	14	75935176	5.32e-09	JDP2(0)	N	0.1012	0.122
rs10454039	15	42832534	2.17e-06	LRRC57(-2.185kb)	rs10454039	15	42832534	1.33e-06	LRRC57(-2.185kb)	Y	-0.0463	-0.0604
rs61618346	15	50163181	1.34e-05	ATP8B4(0)	rs16962999	15	50159659	3.21e-08	ATP8B4(0)	N	-0.0414	-0.0658
rs34843303	15	79234470	7.83e-08	CTSH(0)	rs12148472	15	79231478	6.6e-05	CTSH(0)	N	0.0743	0.0645
rs74964891	15	85976534	5.78e-05	AKAP13(0)	rs74964891	15	85976534	7.04e-05	AKAP13(0)	Y	-0.0422	-0.0534
rs149961585	16	11430375	4.21e-06	RMI2(-8.935kb)	rs3931016	16	11415741	3.7e-07	RMI2(-23.57kb)	N	0.0502	0.0554
rs76820443	16	89704797	5e-37	DPEP1(0)	rs79283723	16	89704977	7.42e-06	DPEP1(+0.138kb)	N	-0.2279	-0.1004
rs117849137	16	89786691	1.1e-39	VPS9D1(0)	rs117849137	16	89786691	7.11e-07	VPS9D1(0)	Y	-0.26	-0.1225
rs1805007	16	89986117	3.84e-100	MC1R(0)	rs1805007	16	89986117	3.84e-100	MC1R(0)	Y	0.2934	0.2934
rs62052246	16	90041014	4.63e-23	AFG3L1P(0)	rs62052246	16	90041014	6.45e-06	AFG3L1P(0)	Y	-0.2531	-0.1439
rs150726808	16	90168481	2.51e-17	PRDM7(+26.14kb)	rs150726808	16	90168481	3.7e-06	|PRDM7(+26.14kb)	Y	-0.2663	-0.1834
rs2605140	17	18156375	1.35e-07	FLII(0)	rs2605140	17	18156375	3.14e-06	FLII(0)	Y	0.0471	0.0529
rs35850753	17	7578671	1.32e-17	TP53(0)	rs35850753	17	7578671	4.27e-17	TP53(0)	Y	0.2699	0.3435
rs2306759	17	80540585	1.32e-06	FOXK2(0)	rs2306759	17	80540585	2.35e-06	FOXK2(0)	Y	0.0431	0.0539
rs17620780	18	37237603	5.26e-06	LINC00669(0)	rs17620780	18	37237603	2.37e-05	LINC00669(0)	Y	-0.0688	-0.081
rs78380260	18	74194978	7.27e-06	ZNF516(0)	rs62110936	18	74190218	8e-05	ZNF516(0)	N	-0.0606	-0.095
rs12970236	18	78007784	1.69e-06	PARD6G(+2.387kb)	rs12965158	18	78006784	1.07e-05	PARD6G(+1.387kb)	N	-0.0427	-0.049
rs4807000	19	4831878	8.91e-13	PLIN3(-6.467kb)|FEM1A(+36.31kb)	rs4807000	19	4831878	7.82e-08	PLIN3(-6.467kb)|FEM1A(+36.31kb)	Y	0.0634	0.0599
rs632111	19	49208978	5.34e-07	FUT2(0)	rs602662	19	49206985	9.32e-05	FUT2(0)	N	-0.0431	-0.0427
rs6035926	20	2220834	6.34e-15	LOC388780(+27.04kb)	rs6035926	20	2220834	1.12e-19	LOC388780(+27.04kb)	Y	0.0687	0.1021
rs214793	20	2285705	4.12e-50	TGM3(0)	rs214793	20	2285705	2.6e-60	TGM3(0)	Y	-0.1657	-0.2331
rs6048276	20	2322725	1.88e-11	TGM3(+1kb)	rs6048276	20	2322725	4.69e-11	TGM3(+1kb)	Y	-0.06	-0.0747
rs117884093	20	34620971	3.67e-05	CNBD2(+2.349kb)	rs6141583	20	34572834	4.82e-06	CNBD2(0)	N	-0.0956	-0.0739
rs2425398	20	38692904	1.05e-06	LOC100505663(+55.73kb)	rs4431006	20	38685739	2.48e-05	LOC100505663(+48.57kb)	N	-0.0589	-0.0647
rs11908416	20	49392745	3.1e-13	BCAS4(-18.68kb)	rs11908416	20	49392745	2.15e-14	BCAS4(-18.68kb)	Y	-0.0733	-0.0976
rs35195227	20	52496342	7.29e-06	SUMO1P1(+4.094kb)	rs35195227	20	52496342	9.81e-05	SUMO1P1(+4.094kb)	Y	-0.0625	-0.0687
rs35640778	20	62321128	9.71e-08	RTEL1(0)	rs35640778	20	62321128	5.76e-05	RTEL1(0)	Y	-0.1588	-0.1506
rs2849695	21	43083543	2.68e-17	LINC00111(-15.92kb)	rs2849695	21	43083543	1.79e-14	LINC00111(-15.92kb)	Y	-0.0746	-0.0852
rs42936	22	30962878	7.49e-05	GAL3ST1(+2.002kb)	rs42936	22	30962878	2.05e-05	GAL3ST1(+2.002kb)	Y	0.0361	0.0494
CHR - chromosome BP - base pair position
Y- yes, N- no, ukb - United Kingdom Biobank
BCC- basal cell carcinoma
SNPs - single nucleotide polymorphisms
PRS - polygeneic risk score MTAG - multitrait GWAS
