# Supplementary material for: A multi-phenotype analysis reveals 19 susceptibility loci for basal cell carcinoma and 15 for squamous cell carcinoma
Source: Nat Commun. 2022 Dec 10;13:7650. doi: 10.1038/s41467-022-35345-8 (PMC9741635; doi:10.1038/s41467-022-35345-8)
Supplement: Supplementary file 13 — Source Data [file 41467_2022_35345_MOESM13_ESM.xlsx]

## Sheet: Figure 1
Trait	BCC UKB	SCC UKB	CM	KC QSkin	KC eMERGE	All-cancer	Skin burn	Red hair	Hair colour	Naevus count	Skin colour	Vitiligo	Hypothyroidism	T1D	EA	Smoking	VitD	Glucose	AAT	Albumin	CRP	GGT
BCC UKB	1	0.634	0.476	0.738	0.882	0.99	0.399	0.253	-0.178	0.195	0.196	-0.313	-0.189	-0.209	0.001	-0.017	0.152	-0.104	0.02	-0.041	-0.038	-0.034
SCC UKB	0.634	1	0.437	0.749	0.175	0.616	0.417	0.274	-0.182	-0.18	0.231	-0.273	0.067	0.279	-0.295	0.342	0.118	0.016	0.183	-0.186	0.231	0.137
CM	0.476	0.437	1	0.488	0.337	0.653	0.606	0.472	-0.267	0.454	0.328	-0.231	-0.098	-0.005	-0.04	-0.162	0.093	-0.054	-0.053	-0.034	0.003	-0.026
KC QSkin	0.738	0.749	0.488	1	0.417	0.618	0.766	0.546	-0.21	0.2	0.287	-0.516	-0.19	-0.226	-0.068	-0.047	0.095	-0.066	0.003	-0.063	0.005	0.015
KC eMERGE	0.882	0.175	0.337	0.417	1	0.672	0.238	-0.257	-0.102	-0.101	0.245	-0.174	-0.172	-0.612	0.346	-0.308	0.069	-0.195	-0.027	-0.064	-0.22	-0.208
All-cancer	0.99	0.616	0.653	0.618	0.672	1	0.622	0.377	-0.238	0.276	0.275	-0.352	-0.099	0.01	-0.04	0.025	0.063	-0.09	-0.085	-0.05	-0.049	0.006
Skin burn	0.399	0.417	0.606	0.766	0.238	0.622	1	0.54	-0.333	0.158	0.487	-0.339	0.004	-0.094	0.068	-0.069	0.053	-0.056	0.025	-0.003	-0.048	0.033
Red hair	0.253	0.274	0.472	0.546	-0.257	0.377	0.54	1	-0.142	-0.055	0.219	-0.409	0.113	0.298	-0.042	-0.026	0.022	-0.046	-0.003	-0.123	0.056	-0.029
Hair colour	-0.178	-0.182	-0.267	-0.21	-0.102	-0.238	-0.333	-0.142	1	-0.037	-0.623	0.089	0.027	0.074	0.015	-0.004	-0.032	0.054	0.015	-0.008	0.007	-0.004
Naevus count	0.195	-0.18	0.454	0.2	-0.101	0.276	0.158	-0.055	-0.037	1	0.058	0.155	-0.152	0.001	0.099	-0.181	0.01	-0.072	0.014	0.131	-0.041	-0.039
Skin colour	0.196	0.231	0.328	0.287	0.245	0.275	0.487	0.219	-0.623	0.058	1	-0.152	-0.024	-0.036	0.157	0.008	-0.159	-0.045	0.023	0.003	-0.007	-0.017
Vitiligo	-0.313	-0.273	-0.231	-0.516	-0.174	-0.352	-0.339	-0.409	0.089	0.155	-0.152	1	0.345	0.111	0.011	-0.052	0.028	-0.009	-0.054	0.089	-0.066	-0.083
Hypothyroidism	-0.189	0.067	-0.098	-0.19	-0.172	-0.099	0.004	0.113	0.027	-0.152	-0.024	0.345	1	0.602	-0.18	0.183	-0.104	0.06	0.057	-0.101	0.208	0.072
T1D	-0.209	0.279	-0.005	-0.226	-0.612	0.01	-0.094	0.298	0.074	0.001	-0.036	0.111	0.602	1	-0.184	0.268	-0.217	0.468	0.18	0.042	0.387	0.404
EA	0.001	-0.295	-0.04	-0.068	0.346	-0.04	0.068	-0.042	0.015	0.099	0.157	0.011	-0.18	-0.184	1	-0.309	-0.1	-0.113	-0.08	0.032	-0.318	-0.255
Smoking	-0.017	0.342	-0.162	-0.047	-0.308	0.025	-0.069	-0.026	-0.004	-0.181	0.008	-0.052	0.183	0.268	-0.309	1	-0.171	0.192	0.019	-0.112	0.29	0.161
VitD	0.152	0.118	0.093	0.095	0.069	0.063	0.053	0.022	-0.032	0.01	-0.159	0.028	-0.104	-0.217	-0.1	-0.171	1	-0.138	0.015	0.02	-0.157	-0.073
Glucose	-0.104	0.016	-0.054	-0.066	-0.195	-0.09	-0.056	-0.046	0.054	-0.072	-0.045	-0.009	0.06	0.468	-0.113	0.192	-0.138	1	-0.002	0.068	0.098	0.148
AAT	0.02	0.183	-0.053	0.003	-0.027	-0.085	0.025	-0.003	0.015	0.014	0.023	-0.054	0.057	0.18	-0.08	0.019	0.015	-0.002	1	0.118	0.098	0.359
Albumin	-0.041	-0.186	-0.034	-0.063	-0.064	-0.05	-0.003	-0.123	-0.008	0.131	0.003	0.089	-0.101	0.042	0.032	-0.112	0.02	0.068	0.118	1	-0.188	0.164
CRP	-0.038	0.231	0.003	0.005	-0.22	-0.049	-0.048	0.056	0.007	-0.041	-0.007	-0.066	0.208	0.387	-0.318	0.29	-0.157	0.098	0.098	-0.188	1	0.406
GGT	-0.034	0.137	-0.026	0.015	-0.208	0.006	0.033	-0.029	-0.004	-0.039	-0.017	-0.083	0.072	0.404	-0.255	0.161	-0.073	0.148	0.359	0.164	0.406	1

## Sheet: Figure 4a and b
rsID	chr	GenomicLocus	nearestGene	locus_uniq	locus_uniq2	BETA_UKB_BCC	beta	gwasP	BETA_23
rs730153	1	1	RCC2	BCC_SCC	Overlap	0.176294	0.136399	2.02e-53	0.113856
rs12142181	1	2	RNA5SP45	BCC_SCC	Overlap	-0.0912773	-0.0919412	2.86e-09	-0.0414885
rs535930	1	3	SLC6A17	BCC_SCC	Overlap	0.0439067	0.0583436	1.45e-11	0.0436643
rs6679677	1	4	RSBN1	BCC	Unique	-0.096586	-0.125785	3.59e-19	-0.111273
rs6587551	1	5	ANXA9	BCC_SCC	Overlap	-0.0419592	-0.0769006	3.85e-19	-0.045987
rs55668940	1	6	DCST1	BCC	Unique	0.0594234	0.0706454	2.91e-11	0.0534245
rs2369633	1	7	DSTYK	BCC_SCC	Overlap	-0.0495558	-0.10042	9.81e-12	-0.0401526
rs4149909	1	8	EXO1	BCC	Unique	0.136191	0.139949	4.89e-09	0.107462
rs79522206	2	9	RNU6ATAC37P	BCC	Unique	0.26335	0.205272	3.51e-14	0.145087
rs6739779	2	10	AC010745.4	BCC	Unique	-0.177182	-0.117467	8.8e-17	-0.109534
rs1800440	2	11	CYP1B1	BCC_SCC	Overlap	-0.0980497	-0.114325	2.53e-25	-0.0784669
rs6707137	2	12	RNY4P15	BCC	Unique	-0.245762	-0.157072	2.35e-18	-0.146654
rs2111485	2	13	FAP	BCC	Unique	-0.0516235	-0.0516235	3.46e-09	-0.0155868
rs10931936	2	14	CASP8	BCC_SCC	Overlap	-0.182133	-0.149147	5.86e-54	-0.119853
rs1427676	2	15	CTLA4	BCC	Unique	0.093207	0.0994797	3.67e-28	0.0575006
rs2373232	3	16	RP11-24F11.2	BCC	Unique	-0.0435557	-0.0498364	4.77e-08	-0.0118408
rs11720523	3	17	FOXP1	BCC	Unique	0.108531	0.101623	3.88e-32	0.100427
rs7620634	3	18	ST3GAL6-AS1	BCC	Unique	-0.0657802	-0.0641842	5.52e-11	-0.042546
rs9878566	3	19	LINC00886	BCC_SCC	Overlap	0.0263114	0.047754	2.36e-08	0.0364306
rs73192661	3	20	LPP	BCC	Unique	0.0740755	0.0842348	1.32e-22	0.0737149
rs35225200	4	21	SLC39A8	BCC_SCC	Overlap	0.0619224	0.0899527	1.27e-08	0.00157903
rs3816659	5	22	CLPTM1L	BCC	Unique	0.159985	0.101564	5.53e-31	0.101151
rs13177787	5	23	RXFP3	BCC_SCC	Overlap	0.0655458	0.19942	6.21e-25	0.142755
rs6889986	5	24	GPR98	BCC_SCC	Overlap	-0.0217656	-0.053953	5.44e-10	-0.0196049
rs17110447	5	25	PPARGC1B	BCC_SCC	Overlap	-0.0635741	-0.0879355	4.56e-20	-0.0399146
rs11961808	6	26	EXOC2	BCC_SCC	Overlap	-0.0877562	-0.0638564	3.75e-11	-0.076612
rs885769	6	27	CASC15	BCC	Unique	-0.0909451	-0.0637347	6.71e-13	-0.0451066
rs502803	6	28	HLA-DQA1	BCC_SCC	Overlap	-0.0956787	-0.0922014	5.48e-27	-0.0763813
rs72928038	6	29	BACH2	BCC_SCC	Overlap	-0.110208	-0.124011	2.09e-28	-0.086357
rs2757039	6	30	RNASET2	BCC	Unique	0.0814188	0.08749	3.57e-22	0.0591926
rs866278	7	31	RAC1	BCC	Unique	0.0432044	0.047116	3.6e-08	0.0287239
rs117132860	7	32	AC098592.8	BCC_SCC	Overlap	0.0985395	0.232661	7.27e-18	0.220244
rs117744081	7	33	CPVL	BCC	Unique	-0.227552	-0.241729	3.77e-23	-0.216338
rs834603	7	34	TNS3	BCC	Unique	-0.0638289	-0.0550679	1.05e-10	-0.0520845
rs73183643	7	35	CUX1	BCC	Unique	-0.120388	-0.0858778	3.6e-18	-0.0723364
rs157934	7	36	AC016831.7:MIR29A	BCC	Unique	-0.121801	-0.0925617	1.79e-23	-0.0697874
rs35251485	8	37	ZFHX4-AS1	BCC	Unique	-0.294972	-0.231268	8.34e-37	-0.163985
rs10102592	8	38	Y_RNA	BCC	Unique	-0.115011	-0.0926529	6.6e-18	-0.0700525
rs6989943	8	39	RGS22	BCC	Unique	-0.194881	-0.142268	2.11e-32	-0.126918
rs2009382	8	40	TRPS1	BCC_SCC	Overlap	-0.0501209	-0.0529082	1.58e-09	-0.0501166
rs9408674	9	41	KANK1:RP11-130C19.3	BCC	Unique	0.0658175	0.0589224	1.05e-11	0.0414286
rs10429629	9	42	TYRP1	BCC_SCC	Overlap	0.0227527	0.0617556	5.5e-12	0.0226623
rs2153271	9	43	BNC2	BCC_SCC	Overlap	0.0742389	0.123255	1.35e-44	0.103648
rs10811645	9	44	CDKN2B-AS1	BCC_SCC	Overlap	-0.137393	-0.112368	1.41e-39	-0.0839231
rs10820610	9	45	SMC2	BCC	Unique	0.0552796	0.0504734	3.72e-09	0.041996
rs33982662	9	46	INPP5E	BCC	Unique	0.0384592	0.0519496	4.83e-08	0.0350347
rs706779	10	47	IL2RA	BCC	Unique	0.0386905	0.0576972	1.43e-11	0.038458
rs79134926	10	48	RP11-428L9.1	BCC	Unique	-0.256385	-0.172041	6.05e-37	-0.165462
rs12767525	10	49	RP1-186E20.1	BCC	Unique	0.0778769	0.0518466	2e-08	0.0388171
rs6479830	10	50	ZNF365	BCC	Unique	0.0588455	0.0553907	4.07e-09	0.0305324
rs7098111	10	51	RP11-355F22.1	BCC_SCC	Overlap	-0.0577151	-0.0797368	6.19e-12	-0.0544129
rs10766301	11	52	SOX6	BCC	Unique	0.0295351	0.0543221	2.93e-10	0.0431233
rs174570	11	53	FADS2	BCC	Unique	-0.0873253	-0.0806078	2.67e-10	-0.035801
rs479777	11	54	CCDC88B	BCC	Unique	0.0714385	0.0661121	2.37e-13	0.0499383
rs633800	11	55	EFEMP2	BCC	Unique	-0.0690484	-0.0668794	4.7e-15	-0.0477609
rs2924552	11	56	RP11-554A11.7	BCC_SCC	Overlap	0.010363	0.0608466	3.5e-12	0.0206799
rs10830255	11	57	NOX4	BCC_SCC	Overlap	0.102557	0.171097	1.58e-83	0.110104
rs4409785	11	58	RP11-338H14.1	BCC	Unique	-0.0569728	-0.0727377	9.51e-11	-0.0468892
rs73008229	11	59	ATM:C11orf65	BCC	Unique	-0.0591959	-0.0706623	5.4e-09	-0.0110004
rs11170164	12	60	KRT5	BCC_SCC	Overlap	0.201097	0.175083	1.39e-28	0.165928
rs10876864	12	61	IKZF4	BCC_SCC	Overlap	0.0392506	0.0545518	2.56e-10	0.0349327
rs17425489	12	62	RNU1-117P	BCC	Unique	-0.0465909	-0.0908835	4.54e-10	-0.0177204
rs3213737	12	63	HAL	BCC_SCC	Overlap	-0.0475629	-0.0613704	1.29e-12	-0.0394978
rs10774625	12	64	ATXN2	BCC	Unique	0.037135	0.0534589	4.03e-10	0.0156395
rs11059675	12	65	LRRC43	BCC	Unique	-0.0526197	-0.0491161	1.21e-08	-0.0306079
rs7301141	12	66	FBRSL1	BCC	Unique	0.0538808	0.0518571	6.21e-09	0.0272085
rs9549317	13	67	ATP11A	BCC_SCC	Overlap	-0.0401646	-0.0637567	1.95e-13	-0.0410151
rs77100309	14	68	JDP2	BCC	Unique	0.122122	0.101221	8.55e-10	0.0811259
rs1136165	14	69	CKB	BCC_SCC	Overlap	0.0457507	0.0540827	1.11e-09	0.0249388
rs79743671	15	70	OCA2	BCC_SCC	Overlap	-0.0479595	-0.141773	1.14e-14	-0.050199
rs7498985	16	71	GAS8	BCC_SCC	Overlap	0.0697875	0.138808	4.1e-59	0.0757392
rs35850753	17	72	TP53	BCC	Unique	0.343471	0.269877	1.32e-17	0.169231
rs4807000	19	73	TICAM1	BCC	Unique	0.0599058	0.0633929	8.91e-13	0.0553356
rs2082481	19	74	SCAF1	BCC	Unique	0.0549183	0.0664393	4.4e-11	0.0475969
rs214793	20	75	TGM3	BCC_SCC	Overlap	-0.233089	-0.165656	4.12e-50	-0.150109
rs8114927	20	76	DLGAP4	BCC_SCC	Overlap	-0.15017	-0.294779	1.69e-73	-0.165632
rs11908416	20	77	BCAS4	BCC	Unique	-0.0976323	-0.073336	3.1e-13	-0.0572799
rs2849695	21	78	LINC00111	BCC	Unique	-0.0852177	-0.074572	2.68e-17	-0.0717056

## Sheet: Figure 4c and d
rsID	chr	GenomicLocus	nearestGene	locus_uniq	locus_uniq2	BETA_UKB_SCC	beta	gwasP	BETA_23
rs74562379	1	1	RP11-431K24.3	SCC	Unique	0.0914577	0.0889815	4.14e-10	0.0183676
rs942457	1	2	RCC2	BCC_SCC	Overlap	0.0136699	0.0484728	1.55e-18	0.0275609
rs3768321	1	3	PABPC4:RP11-69E11.8	SCC	Unique	0.0496884	0.0408514	1.32e-09	0.0177453
rs12142181	1	4	RNA5SP45	BCC_SCC	Overlap	-0.0811584	-0.053936	2.41e-08	-0.0175714
rs61768408	1	5	ST3GAL3	SCC	Unique	-0.0574333	-0.0333623	4.27e-08	0.0100255
rs17391694	1	6	RNFT1P2	SCC	Unique	0.0535704	0.0540346	2.12e-12	0.0141465
rs4573558	1	7	MIR137HG	SCC	Unique	0.0756277	0.0429873	2.36e-09	-0.00408103
rs6689641	1	8	SLC6A17:RP5-1028L10.2	BCC_SCC	Overlap	0.0338631	0.0353587	5.35e-11	0.0453672
rs7534124	1	9	CTSS	BCC_SCC	Overlap	0.0619825	0.0553263	8.85e-25	0.0574366
rs12129500	1	10	IL6R	SCC	Unique	-0.0187063	-0.0319419	3.6e-09	0.00515831
rs80272044	1	11	RP11-419N10.5	SCC	Unique	-0.0157672	0.133493	7.8e-09	-0.0157767
rs115383270	1	12	RP11-25K21.6:FCGR3A	SCC	Unique	0.0297039	0.0702044	1.43e-11	-0.00227877
rs3851290	1	13	DSTYK	BCC_SCC	Overlap	-0.0334558	-0.0394892	1.17e-12	-0.0164264
rs1260326	2	14	GCKR	SCC	Unique	-0.00522652	-0.0301217	3.57e-08	-0.0133241
rs1800440	2	15	CYP1B1	BCC_SCC	Overlap	-0.029268	-0.0549657	1.09e-15	-0.0563952
rs1830298	2	16	ALS2CR12	BCC_SCC	Overlap	-0.0493794	-0.0523921	4.89e-18	-0.0609934
rs11927183	3	17	PXK	SCC	Unique	-0.0188598	0.0339169	8.21e-10	0.0027293
rs9878566	3	18	LINC00886	BCC_SCC	Overlap	0.0196588	0.0335931	3.52e-10	0.0368115
rs17383291	4	19	GC	SCC	Unique	-0.0502767	-0.0726553	6.52e-11	-0.0122101
rs10006766	4	20	KLHL8	SCC	Unique	-0.0343358	-0.0359136	1.29e-08	6.78e-06
rs35225200	4	21	SLC39A8	BCC_SCC	Overlap	0.0070861	0.0822817	4.32e-17	-0.00893664
rs7713279	5	22	RXFP3	BCC_SCC	Overlap	-0.0126469	-0.0868337	2.06e-27	-0.101437
rs194493	5	23	FCHO2	SCC	Unique	-0.0108118	-0.0387632	4.5e-13	-2.34e-05
rs6889986	5	24	GPR98	BCC_SCC	Overlap	-0.015097	-0.0408577	6.75e-14	-0.0103144
rs251465	5	25	PPARGC1B	BCC_SCC	Overlap	-0.030754	-0.0533733	9.03e-18	-0.0430642
rs2797305	6	26	IRF4	BCC_SCC	Overlap	-0.0744677	-0.0638817	6.86e-12	-0.110101
rs532965	6	27	HLA-DQA1	BCC_SCC	Overlap	0.0729844	0.0596335	2.36e-18	-0.0269693
rs72928038	6	28	BACH2	BCC_SCC	Overlap	-0.0506767	-0.0399159	1.09e-08	-0.0761015
rs9398803	6	29	CENPW	SCC	Unique	-0.0213549	-0.0375931	2.1e-12	0.00227306
rs117132860	7	30	AC098592.8	BCC_SCC	Overlap	0.118275	0.151664	3.39e-19	0.240529
rs35332062	7	31	MLXIPL	SCC	Unique	0.0108402	-0.0463984	6.11e-09	-0.0132394
rs4075359	8	32	TNKS	SCC	Unique	-0.0529649	-0.040001	8.31e-13	-0.000669146
rs77758638	8	33	AP3M2	SCC	Unique	0.0745822	0.0446287	4.35e-08	0.0285456
rs2737205	8	34	TRPS1	BCC_SCC	Overlap	-0.0244979	-0.0350652	7.83e-11	-0.0676854
rs1137134	9	35	RP11-3L8.3	BCC_SCC	Overlap	0.038818	0.0524173	9.35e-22	0.033854
rs2153271	9	36	BNC2	BCC_SCC	Overlap	0.050451	0.075	2.88e-42	0.109242
rs10811645	9	37	CDKN2B-AS1	BCC_SCC	Overlap	-0.0127589	-0.0398452	9.46e-14	-0.0249747
rs17657502	10	38	SLC39A12	SCC	Unique	0.00301105	0.0659664	4.17e-21	0.00101819
rs1408579	10	39	ERLIN1	SCC	Unique	-0.00639294	-0.0443708	9.82e-17	-0.0071871
rs35563099	10	40	RP11-355F22.1	BCC_SCC	Overlap	-0.00263926	-0.046459	1.19e-10	-0.0682668
rs4757269	11	41	PDE3B	SCC	Unique	-0.0174851	-0.0338989	3.79e-10	0.00318561
rs2924552	11	42	RP11-554A11.7	BCC_SCC	Overlap	0.00218075	0.048993	3.19e-19	0.0213907
rs12274090	11	43	STARD10	SCC	Unique	-0.0175254	-0.0301535	4.78e-08	-0.00315406
rs10899466	11	44	GAB2	SCC	Unique	0.00657872	-0.0612785	1.47e-16	-0.0229255
rs11018564	11	45	TYR	BCC_SCC	Overlap	0.0672766	0.10175	3.41e-77	0.113952
rs607860	12	46	KRT5	BCC_SCC	Overlap	-0.0366164	-0.0332165	1.13e-09	-0.0472191
rs10876864	12	47	IKZF4	BCC_SCC	Overlap	0.03407	0.0314197	5.95e-09	0.0364434
rs61352607	12	48	INHBC	SCC	Unique	0.00425047	0.0389214	4.54e-10	-0.00453448
rs3213737	12	49	HAL	BCC_SCC	Overlap	-0.0428674	-0.0300602	2.85e-08	-0.0589175
rs2708105	12	50	OASL	SCC	Unique	-0.0221977	-0.0429038	2.61e-13	-0.00421497
rs1716171	12	51	MPHOSPH9	SCC	Unique	0.0552958	0.0384227	5.02e-09	0.00949161
rs3742233	13	52	ATP11A	BCC_SCC	Overlap	-0.0297525	-0.0379719	2.55e-12	-0.0455967
rs142004400	14	53	CDKL1	SCC	Unique	-0.0439666	-0.108586	4.83e-14	-0.0269831
rs1957283	14	54	SLC24A4	SCC	Unique	0.0290255	0.0570266	5.63e-10	0.00977849
rs10141120	14	55	MARK3	BCC_SCC	Overlap	-0.0339821	-0.0471819	5.18e-17	-0.0262699
rs141063404	15	56	OCA2	BCC_SCC	Overlap	0.0154948	-0.103405	2.28e-18	-0.0271724
rs472385	15	57	FRMD5	SCC	Unique	-0.0412837	-0.0353108	1.37e-08	-0.024518
rs10519203	15	58	HYKK	SCC	Unique	-0.029692	-0.0517745	5.41e-20	0.00272167
rs7498985	16	59	GAS8	BCC_SCC	Overlap	0.0380292	0.0944533	1.12e-69	0.0879749
rs11650395	17	60	SP2:AC003665.1	SCC	Unique	-0.0324489	-0.0338967	5.48e-09	-0.00739567
rs112918647	17	61	ABCA9:ABCA9-AS1	SCC	Unique	-0.0615498	0.074634	1.75e-08	0.0120172
rs34786000	19	62	UBL5	SCC	Unique	0.0228524	0.0298647	3.69e-08	0.00884204
rs58542926	19	63	AC138430.4:TM6SF2	SCC	Unique	-0.0118511	0.0873333	8.9e-18	0.0134609
rs56113850	19	64	CTC-490E21.12:CYP2A6	SCC	Unique	0.00665131	0.0438344	1.16e-15	0.00338744
rs405509	19	65	APOE	SCC	Unique	0.00227896	0.0389775	3.77e-13	0.00418838
rs214793	20	66	TGM3	BCC_SCC	Overlap	-0.040618	-0.0489061	1.74e-12	-0.0544709
rs1474976	20	67	EPB41L1	BCC_SCC	Overlap	-0.0985686	-0.144539	3.23e-69	-0.0985281
rs2099944	22	68	MICAL3	SCC	Unique	-0.0165204	-0.0348798	2.55e-08	0.00701295
rs1977080	22	69	PNPLA3	SCC	Unique	0.0243663	0.052361	8.81e-13	0.00921426

## Sheet: Figure 7a
Model	Model_PRS	Discovery	Nagelkerke_R2	OR	LCL	UCL	P
S1	1	MTAG	8.04	1.51	1.35	1.69	4.19e-13
S2	2	MTAG	8.25	1.53	1.37	1.71	7.67e-14
S3	3	MTAG	8.36	1.55	1.38	1.73	3.26e-14
S4	4	MTAG	8.86	1.6	1.43	1.8	5.86e-16
S5	5	MTAG	8.97	1.62	1.44	1.82	2.66e-16
S6	6	MTAG	8.03	1.53	1.36	1.71	5.54e-13
S7	7	MTAG	7.88	1.52	1.35	1.71	1.79e-12
S8	8	MTAG	6.51	1.36	1.21	1.53	1.78e-07
S1	1	UKB	7.73	1.48	1.32	1.65	5.06e-12
S2	2	UKB	7.64	1.47	1.32	1.64	1.05e-11
S3	3	UKB	7.56	1.46	1.31	1.63	2.31e-11
S4	4	UKB	7.42	1.45	1.3	1.62	7.74e-11
S5	5	UKB	7.27	1.43	1.28	1.6	2.76e-10
S6	6	UKB	6.53	1.35	1.21	1.5	1.49e-07
S7	7	UKB	6.23	1.31	1.17	1.46	2.1e-06
S8	8	UKB	6.24	1.31	1.17	1.46	1.91e-06

## Sheet: Figure 7b
PRS	OR	LCL	UCL	P	N
UKB	1.57192	1.46169	1.69045	3.3457e-34	18515
MTAG	1.64689	1.52806	1.77495	5.78493e-39	18515

## Sheet: Figure 7 c
NRI_model	PRS	NRI	LCL	UCL
NRI_Cat	UKB	0.1298	0.0905	0.1692
NRI_Cont	UKB	0.3588	0.2877	0.4298
NRI_Cat	MTAG	0.1571	0.1178	0.1963
NRI_Cont	MTAG	0.3751	0.3043	0.4459

## Sheet: Figure 7d
percent	LCL	UCL	prs_cat
30.6184	29.9549	31.288	UKB
32.4062	31.7321	33.0857	MTAG
